# Supplementary material for: Observation of triplet-assisted long-distance charge-transfer exciton transport in single organic cocrystal
Source: Nat Commun. 2025 Aug 29;16:8081. doi: 10.1038/s41467-025-63388-0 (PMC12397298; doi:10.1038/s41467-025-63388-0)
Supplement: Supplementary file 3 — Source data [file 41467_2025_63388_MOESM3_ESM.xlsx]

## Sheet: Fig. 1b
	UV-vis		Undelayed PL @ RT		Delayed PL @ RT		Delayed PL @ 77K		Normalized delayed PL @ RT		Normalized delayed PL @ 77K
wavelength/nm	absorbance/Nor.	wavelength/nm	PL intensity/arb. units	wavelength/nm	PL intensity/arb. units	wavelength/nm	PL intensity/arb. units	wavelength/nm	PL intensity/Nor.	wavelength/nm	PL intensity/Nor.
800	0.06314	470	14	470	10	470	10	470	0.03334	470	0.03609
799.8	0.06412	471	29	471	8	471	35	471	0.03327	471	0.04047
799.6	0.063	472	17	472	6	472	40	472	0.0332	472	0.04397
799.4	0.06288	473	28	473	8	473	50	473	0.03327	473	0.04393
799.2	0.06516	474	19	474	16	474	80	474	0.03355	474	0.04445
799	0.06491	475	32	475	13	475	35	475	0.03345	475	0.04521
798.8	0.06419	476	28	476	15	476	50	476	0.03352	476	0.04546
798.6	0.06454	477	26	477	10	477	50	477	0.03334	477	0.04555
798.4	0.0641	478	27	478	19	478	55	478	0.03366	478	0.04537
798.2	0.06381	479	36	479	10	479	50	479	0.03334	479	0.04582
798	0.06568	480	34	480	9	480	75	480	0.03331	480	0.04537
797.8	0.06637	481	41	481	15	481	55	481	0.03352	481	0.04445
797.6	0.0645	482	34	482	19	482	55	482	0.03366	482	0.04408
797.4	0.06604	483	37	483	19	483	15	483	0.03366	483	0.04417
797.2	0.06526	484	66	484	26	484	25	484	0.0339	484	0.04435
797	0.06507	485	43	485	38	485	65	485	0.03432	485	0.04472
796.8	0.06436	486	61	486	37	486	25	486	0.03428	486	0.04426
796.6	0.06455	487	49	487	34	487	30	487	0.03418	487	0.04426
796.4	0.0637	488	75	488	46	488	15	488	0.0346	488	0.04454
796.2	0.06253	489	85	489	45	489	55	489	0.03456	489	0.04435
796	0.06315	490	109	490	67	490	60	490	0.03533	490	0.045
795.8	0.06167	491	109	491	59	491	75	491	0.03505	491	0.045
795.6	0.06217	492	127	492	59	492	25	492	0.03505	492	0.04509
795.4	0.06224	493	169	493	81	493	75	493	0.03582	493	0.04537
795.2	0.06188	494	166	494	92	494	70	494	0.0362	494	0.04537
795	0.06322	495	197	495	90	495	45	495	0.03613	495	0.04546
794.8	0.06506	496	235	496	115	496	50	496	0.03701	496	0.04555
794.6	0.06581	497	261	497	132	497	25	497	0.0376	497	0.04509
794.4	0.06416	498	325	498	140	498	70	498	0.03788	498	0.04491
794.2	0.0647	499	385	499	174	499	40	499	0.03906	499	0.04527
794	0.06598	500	353	500	190	500	30	500	0.03962	500	0.045
793.8	0.06751	501	472	501	204	501	20	501	0.04011	501	0.04481
793.6	0.06821	502	526	502	246	502	60	502	0.04158	502	0.04527
793.4	0.0671	503	582	503	317	503	35	503	0.04405	503	0.04564
793.2	0.06441	504	708	504	337	504	65	504	0.04475	504	0.04665
793	0.06406	505	724	505	389	505	45	505	0.04656	505	0.04739
792.8	0.06642	506	907	506	458	506	60	506	0.04897	506	0.04766
792.6	0.0668	507	1049	507	488	507	60	507	0.05002	507	0.04913
792.4	0.06444	508	1133	508	618	508	70	508	0.05455	508	0.05023
792.2	0.06251	509	1318	509	615	509	70	509	0.05445	509	0.05097
792	0.06227	510	1458	510	730	510	80	510	0.05846	510	0.05225
791.8	0.06156	511	1719	511	861	511	110	511	0.06303	511	0.05308
791.6	0.06266	512	1923	512	895	512	55	512	0.06422	512	0.05574
791.4	0.06265	513	2180	513	1103	513	110	513	0.07147	513	0.05777
791.2	0.06252	514	2512	514	1300	514	80	514	0.07834	514	0.06107
791	0.06164	515	2763	515	1377	515	100	515	0.08103	515	0.0642
790.8	0.0616	516	3148	516	1543	516	105	516	0.08682	516	0.06741
790.6	0.06268	517	3573	517	1777	517	110	517	0.09498	517	0.07237
790.4	0.06425	518	3887	518	2070	518	190	518	0.10521	518	0.0777
790.2	0.06446	519	4585	519	2251	519	170	519	0.11152	519	0.08624
790	0.06406	520	5283	520	2505	520	240	520	0.12038	520	0.09387
789.8	0.06406	521	5775	521	2728	521	240	521	0.12816	521	0.10333
789.6	0.0629	522	6478	522	3102	522	245	522	0.14121	522	0.1161
789.4	0.06279	523	7147	523	3406	523	350	523	0.15181	523	0.12877
789.2	0.06145	524	7921	524	3876	524	400	524	0.16821	524	0.14494
789	0.06146	525	8887	525	4333	525	520	525	0.18415	525	0.15927
788.8	0.06095	526	9818	526	4779	526	525	526	0.19971	526	0.17672
788.6	0.06119	527	11085	527	5269	527	595	527	0.2168	527	0.19748
788.4	0.06193	528	12212	528	5916	528	795	528	0.23937	528	0.21613
788.2	0.06184	529	13202	529	6443	529	795	529	0.25776	529	0.23634
788	0.06131	530	14660	530	7032	530	990	530	0.2783	530	0.26077
787.8	0.06231	531	16121	531	7757	531	970	531	0.30359	531	0.28493
787.6	0.06372	532	17529	532	8465	532	1120	532	0.32829	532	0.30826
787.4	0.06223	533	18984	533	9299	533	1370	533	0.35739	533	0.33517
787.2	0.06271	534	20533	534	9802	534	1255	534	0.37493	534	0.36154
787	0.06062	535	22361	535	10790	535	1345	535	0.4094	535	0.38689
786.8	0.06007	536	24374	536	11724	536	1680	536	0.44198	536	0.41215
786.6	0.05978	537	26027	537	12277	537	1715	537	0.46127	537	0.43374
786.4	0.061	538	27674	538	13476	538	1790	538	0.5031	538	0.45992
786.2	0.05887	539	30066	539	13969	539	1990	539	0.5203	539	0.48729
786	0.05928	540	31854	540	14905	540	2030	540	0.55295	540	0.50934
785.8	0.06081	541	33782	541	16139	541	2175	541	0.596	541	0.53276
785.6	0.06001	542	35443	542	16561	542	2170	542	0.61072	542	0.5571
785.4	0.06415	543	37155	543	17600	543	2165	543	0.64696	543	0.58016
785.2	0.0648	544	38789	544	18278	544	2395	544	0.67061	544	0.60037
785	0.06571	545	40887	545	19166	545	2610	545	0.70159	545	0.62131
784.8	0.06539	546	42412	546	19968	546	2570	546	0.72957	546	0.63279
784.6	0.06775	547	44387	547	20648	547	2530	547	0.75329	547	0.65024
784.4	0.06643	548	45762	548	21552	548	2670	548	0.78483	548	0.66283
784.2	0.06735	549	47126	549	21765	549	2935	549	0.79226	549	0.68056
784	0.06804	550	47999	550	22424	550	2815	550	0.81525	550	0.69112
783.8	0.06589	551	49810	551	23437	551	2930	551	0.85058	551	0.70453
783.6	0.06723	552	51020	552	23520	552	2615	552	0.85348	552	0.71363
783.4	0.06785	553	51749	553	24355	553	2980	553	0.88261	553	0.72658
783.2	0.06698	554	52764	554	24650	554	2860	554	0.8929	554	0.73971
783	0.06611	555	53805	555	25182	555	3135	555	0.91146	555	0.75064
782.8	0.06859	556	54063	556	25232	556	2740	556	0.9132	556	0.75487
782.6	0.0671	557	55315	557	25711	557	3125	557	0.92991	557	0.76295
782.4	0.0668	558	55694	558	25851	558	3105	558	0.9348	558	0.77113
782.2	0.06764	559	56059	559	25997	559	3275	559	0.93989	559	0.78298
782	0.06642	560	57113	560	25895	560	3245	560	0.93633	560	0.78922
781.8	0.06443	561	56873	561	26417	561	3265	561	0.95454	561	0.79951
781.6	0.06516	562	57199	562	26329	562	3165	562	0.95147	562	0.8109
781.4	0.06408	563	57372	563	26650	563	3255	563	0.96267	563	0.82597
781.2	0.06196	564	57827	564	26739	564	3375	564	0.96577	564	0.83497
781	0.06232	565	58169	565	26946	565	3260	565	0.97299	565	0.84158
780.8	0.06211	566	58235	566	26433	566	3320	566	0.9551	566	0.85123
780.6	0.06166	567	58699	567	26673	567	3420	567	0.96347	567	0.85463
780.4	0.06154	568	57860	568	26357	568	3755	568	0.95245	568	0.8651
780.2	0.06184	569	57866	569	26777	569	3560	569	0.9671	569	0.87906
780	0.06136	570	58213	570	26546	570	3615	570	0.95904	570	0.89229
779.8	0.06154	571	57386	571	26517	571	3465	571	0.95803	571	0.90395
779.6	0.06241	572	57614	572	26020	572	3800	572	0.94069	572	0.91672
779.4	0.0633	573	57528	573	26419	573	3430	573	0.95461	573	0.92857
779.2	0.06318	574	57028	574	26133	574	3835	574	0.94463	574	0.93684
779	0.06183	575	56438	575	25740	575	3925	575	0.93092	575	0.93491
778.8	0.06102	576	56663	576	26002	576	3975	576	0.94006	576	0.9407
778.6	0.06157	577	55810	577	25915	577	4010	577	0.93703	577	0.94814
778.4	0.06115	578	56019	578	25367	578	3955	578	0.91791	578	0.95769
778.2	0.06143	579	55446	579	25126	579	3965	579	0.9095	579	0.96118
778	0.06128	580	55243	580	25219	580	3870	580	0.91275	580	0.96963
777.8	0.05976	581	54517	581	25077	581	3650	581	0.90779	581	0.97
777.6	0.05868	582	54162	582	24695	582	3875	582	0.89447	582	0.96568
777.4	0.05929	583	53767	583	24295	583	4020	583	0.88051	583	0.96541
777.2	0.05956	584	53363	584	24591	584	3985	584	0.89084	584	0.96532
777	0.05841	585	52942	585	24255	585	3990	585	0.87912	585	0.96109
776.8	0.05901	586	53286	586	24193	586	3890	586	0.87696	586	0.95806
776.6	0.06029	587	52444	587	24141	587	3855	587	0.87514	587	0.95595
776.4	0.06073	588	52051	588	23626	588	3690	588	0.85718	588	0.95833
776.2	0.06169	589	51504	589	23286	589	3960	589	0.84532	589	0.95558
776	0.06324	590	50709	590	23325	590	4005	590	0.84668	590	0.94759
775.8	0.06334	591	50468	591	22923	591	3725	591	0.83265	591	0.94621
775.6	0.06355	592	49610	592	22684	592	3800	592	0.82432	592	0.93969
775.4	0.0653	593	48912	593	22463	593	3755	593	0.81661	593	0.93537
775.2	0.06442	594	48855	594	22322	594	3780	594	0.81169	594	0.92664
775	0.06281	595	48061	595	22095	595	3725	595	0.80377	595	0.92297
774.8	0.06244	596	47746	596	21725	596	3585	596	0.79086	596	0.90754
774.6	0.0624	597	46839	597	21042	597	3910	597	0.76704	597	0.90102
774.4	0.0622	598	46506	598	21273	598	3635	598	0.77509	598	0.89642
774.2	0.06268	599	46005	599	20755	599	3655	599	0.75702	599	0.88742
774	0.06234	600	45019	600	20594	600	3380	600	0.75141	600	0.88613
773.8	0.06135	601	44384	601	20207	601	3490	601	0.73791	601	0.87879
773.6	0.06209	602	43873	602	19745	602	3120	602	0.72179	602	0.87603
773.4	0.06286	603	43138	603	19750	603	3650	603	0.72196	603	0.87107
773.2	0.06447	604	42126	604	19432	604	3475	604	0.71087	604	0.8651
773	0.06294	605	41676	605	19089	605	3310	605	0.69891	605	0.85803
772.8	0.06295	606	40977	606	18664	606	3685	606	0.68408	606	0.84985
772.6	0.06183	607	40986	607	18372	607	3380	607	0.67389	607	0.84471
772.4	0.06158	608	39644	608	18050	608	3575	608	0.66266	608	0.84563
772.2	0.06118	609	38944	609	17756	609	3315	609	0.6524	609	0.84719
772	0.06093	610	38291	610	17511	610	3585	610	0.64386	610	0.83929
771.8	0.06201	611	38018	611	17064	611	3250	611	0.62826	611	0.83736
771.6	0.05921	612	37203	612	16828	612	3210	612	0.62003	612	0.83479
771.4	0.06003	613	36288	613	16568	613	3100	613	0.61096	613	0.82413
771.2	0.06029	614	35929	614	16404	614	3540	614	0.60524	614	0.82321
771	0.06207	615	35096	615	15851	615	3205	615	0.58595	615	0.81393
770.8	0.063	616	34636	616	15710	616	3220	616	0.58103	616	0.80723
770.6	0.06464	617	33646	617	15369	617	3370	617	0.56914	617	0.79474
770.4	0.06484	618	32692	618	14783	618	3170	618	0.54869	618	0.79226
770.2	0.06369	619	32442	619	14437	619	3105	619	0.53662	619	0.7816
770	0.06574	620	31822	620	14303	620	3330	620	0.53195	620	0.77352
769.8	0.06587	621	30995	621	14269	621	3070	621	0.53076	621	0.76038
769.6	0.06527	622	30253	622	13778	622	2950	622	0.51363	622	0.75616
769.4	0.06332	623	29139	623	13533	623	2905	623	0.50509	623	0.74706
769.2	0.06321	624	29068	624	13037	624	3115	624	0.48778	624	0.73521
769	0.06234	625	28532	625	12718	625	2630	625	0.47666	625	0.72777
768.8	0.06266	626	27483	626	12784	626	2660	626	0.47896	626	0.71859
768.6	0.06298	627	27134	627	12260	627	2825	627	0.46068	627	0.70095
768.4	0.06132	628	26591	628	12197	628	2975	628	0.45848	628	0.68699
768.2	0.06081	629	25806	629	11599	629	2725	629	0.43762	629	0.68313
768	0.06235	630	25676	630	11513	630	2725	630	0.43462	630	0.67578
767.8	0.06275	631	24908	631	11302	631	2765	631	0.42726	631	0.66843
767.6	0.06278	632	24043	632	11095	632	2605	632	0.42004	632	0.66467
767.4	0.06329	633	23368	633	10605	633	2370	633	0.40295	633	0.65796
767.2	0.0635	634	23154	634	10419	634	2310	634	0.39646	634	0.64345
767	0.06323	635	22419	635	10245	635	2740	635	0.39039	635	0.62563
766.8	0.06391	636	21648	636	9784	636	2505	636	0.3743	636	0.61442
766.6	0.06453	637	21347	637	9744	637	2715	637	0.37291	637	0.60165
766.4	0.06199	638	21109	638	9337	638	2425	638	0.35871	638	0.58751
766.2	0.06248	639	20231	639	9166	639	2295	639	0.35275	639	0.57612
766	0.06104	640	19745	640	8901	640	2035	640	0.3435	640	0.57106
765.8	0.0616	641	19465	641	8795	641	2005	641	0.3398	641	0.56225
765.6	0.06221	642	18823	642	8459	642	2115	642	0.32808	642	0.54654
765.4	0.063	643	18380	643	8287	643	2030	643	0.32208	643	0.53138
765.2	0.06451	644	17541	644	8150	644	1995	644	0.3173	644	0.51411
765	0.06548	645	17576	645	7758	645	1985	645	0.30363	645	0.49914
764.8	0.06726	646	16998	646	7491	646	2095	646	0.29431	646	0.48499
764.6	0.06749	647	16767	647	7472	647	1830	647	0.29365	647	0.47268
764.4	0.06812	648	15836	648	7233	648	1885	648	0.28531	648	0.46258
764.2	0.06669	649	15336	649	6878	649	1680	649	0.27293	649	0.4533
764	0.06527	650	15118	650	6788	650	1775	650	0.26979	650	0.44127
763.8	0.0642	651	14630	651	6491	651	1610	651	0.25943	651	0.43162
763.6	0.06235	652	14231	652	6369	652	1525	652	0.25517	652	0.42097
763.4	0.06204	653	13791	653	6177	653	1365	653	0.24848	653	0.40664
763.2	0.06109	654	13394	654	6152	654	1455	654	0.2476	654	0.39598
763	0.06096	655	12959	655	6063	655	1610	655	0.2445	655	0.38652
762.8	0.06125	656	12633	656	5618	656	1375	656	0.22898	656	0.3777
762.6	0.06136	657	12414	657	5586	657	1470	657	0.22786	657	0.36687
762.4	0.0619	658	11916	658	5430	658	1405	658	0.22242	658	0.35933
762.2	0.06216	659	11597	659	4993	659	1315	659	0.20717	659	0.35097
762	0.06258	660	11215	660	5000	660	1250	660	0.20742	660	0.3451
761.8	0.06354	661	10991	661	4859	661	1370	661	0.2025	661	0.33848
761.6	0.0643	662	10647	662	4795	662	1200	662	0.20027	662	0.32764
761.4	0.06421	663	10166	663	4433	663	1185	663	0.18764	663	0.32066
761.2	0.06458	664	10004	664	4318	664	1200	664	0.18363	664	0.31212
761	0.06435	665	9627	665	4314	665	1070	665	0.18349	665	0.30615
760.8	0.06494	666	9106	666	4071	666	1045	666	0.17501	666	0.29788
760.6	0.06459	667	9076	667	3887	667	1095	667	0.16859	667	0.29228
760.4	0.06401	668	8463	668	3829	668	1020	668	0.16657	668	0.28226
760.2	0.06173	669	8163	669	3617	669	995	669	0.15917	669	0.2762
760	0.06112	670	7819	670	3593	670	1005	670	0.15833	670	0.27143
759.8	0.05998	671	7712	671	3494	671	1080	671	0.15488	671	0.26426
759.6	0.05877	672	7527	672	3480	672	865	672	0.15439	672	0.25985
759.4	0.05906	673	7476	673	3414	673	945	673	0.15209	673	0.25746
759.2	0.05923	674	7473	674	3256	674	825	674	0.14658	674	0.25195
759	0.06061	675	7004	675	3205	675	870	675	0.1448	675	0.2492
758.8	0.06046	676	7005	676	3254	676	925	676	0.14651	676	0.24644
758.6	0.06081	677	6723	677	3178	677	810	677	0.14386	677	0.24222
758.4	0.06099	678	6661	678	3084	678	830	678	0.14058	678	0.23588
758.2	0.06187	679	6537	679	2936	679	915	679	0.13542	679	0.23496
758	0.06252	680	6246	680	2849	680	795	680	0.13238	680	0.22954
757.8	0.06246	681	5915	681	2707	681	870	681	0.12743	681	0.22651
757.6	0.06067	682	5964	682	2803	682	845	682	0.13078	682	0.22237
757.4	0.05964	683	5924	683	2605	683	775	683	0.12387	683	0.21852
757.2	0.06086	684	5721	684	2628	684	735	684	0.12467	684	0.21659
757	0.06166	685	5595	685	2458	685	815	685	0.11874	685	0.21429
756.8	0.06043	686	5450	686	2447	686	650	686	0.11836	686	0.20915
756.6	0.06083	687	5369	687	2414	687	660	687	0.11721	687	0.20428
756.4	0.06124	688	5124	688	2357	688	645	688	0.11522	688	0.2006
756.2	0.06181	689	4966	689	2213	689	715	689	0.11019	689	0.19436
756	0.06226	690	4761	690	2196	690	705	690	0.1096	690	0.18986
755.8	0.06203	691	4829	691	2278	691	705	691	0.11246	691	0.1871
755.6	0.06089	692	4697	692	2124	692	635	692	0.10709	692	0.1848
755.4	0.06008	693	4642	693	1989	693	530	693	0.10238	693	0.18223
755.2	0.06007	694	4452	694	1933	694	670	694	0.10043	694	0.18131
755	0.05915	695	4300	695	1937	695	505	695	0.10057	695	0.17994
754.8	0.05919	696	4082	696	1846	696	530	696	0.09739	696	0.17792
754.6	0.05863	697	4103	697	1904	697	585	697	0.09941	697	0.17488
754.4	0.05896	698	3977	698	1719	698	690	698	0.09296	698	0.17314
754.2	0.0592	699	3867	699	1779	699	510	699	0.09505	699	0.16919
754	0.05896	700	3706	700	1673	700	610	700	0.09136	700	0.16956
753.8	0.0589	701	3602	701	1675	701	570	701	0.09143	701	0.16616
753.6	0.06056	702	3422	702	1627	702	605	702	0.08975	702	0.16662
753.4	0.06106	703	3459	703	1580	703	540	703	0.08811	703	0.16515
753.2	0.06067	704	3274	704	1523	704	610	704	0.08612	704	0.16349
753	0.05998	705	3181	705	1447	705	420	705	0.08347	705	0.15927
752.8	0.0586	706	2990	706	1418	706	550	706	0.08246	706	0.15807
752.6	0.05843	707	3043	707	1390	707	485	707	0.08148	707	0.15495
752.4	0.05865	708	2835	708	1343	708	530	708	0.07984	708	0.15128
752.2	0.05955	709	2781	709	1195	709	450	709	0.07468	709	0.1465
752	0.05852	710	2713	710	1251	710	495	710	0.07663	710	0.14384
751.8	0.05877	711	2488	711	1220	711	460	711	0.07555	711	0.14071
751.6	0.05956	712	2500	712	1176	712	445	712	0.07402	712	0.13869
751.4	0.05999	713	2474	713	1132	713	440	713	0.07248	713	0.13474
751.2	0.06111	714	2386	714	1049	714	370	714	0.06959	714	0.13162
751	0.06103	715	2319	715	1050	715	345	715	0.06962	715	0.1284
750.8	0.0623	716	2306	716	994	716	395	716	0.06767	716	0.12749
750.6	0.06253	717	2134	717	994	717	440	717	0.06767	717	0.12289
750.4	0.06359	718	2143	718	926	718	310	718	0.0653	718	0.11903
750.2	0.06326	719	2098	719	940	719	335	719	0.06579	719	0.11554
750	0.06241	720	2016	720	922	720	315	720	0.06516	720	0.11224
749.8	0.06174	721	1849	721	872	721	355	721	0.06341	721	0.10967
749.6	0.06246	722	1832	722	848	722	400	722	0.06258	722	0.10737
749.4	0.06287	723	1840	723	756	723	245	723	0.05937	723	0.10425
749.2	0.0613	724	1755	724	780	724	250	724	0.0602	724	0.09929
749	0.06064	725	1665	725	758	725	255	725	0.05944	725	0.09883
748.8	0.0601	726	1655	726	715	726	260	726	0.05794	726	0.09763
748.6	0.06016	727	1486	727	682	727	230	727	0.05679	727	0.0957
748.4	0.05999	728	1506	728	639	728	220	728	0.05529	728	0.09304
748.2	0.06001	729	1485	729	658	729	225	729	0.05595	729	0.08946
748	0.05887	730	1397	730	600	730	170	730	0.05392	730	0.08835
747.8	0.05847	731	1379	731	588	731	285	731	0.05351	731	0.08688
747.6	0.05913	732	1270	732	577	732	270	732	0.05312	732	0.08624
747.4	0.05978	733	1245	733	564	733	210	733	0.05267	733	0.08569
747.2	0.06002	734	1287	734	541	734	210	734	0.05187	734	0.08486
747	0.06003	735	1143	735	532	735	205	735	0.05155	735	0.08349
746.8	0.05962	736	1132	736	549	736	185	736	0.05215	736	0.08293
746.6	0.05997	737	1094	737	522	737	170	737	0.0512	737	0.08266
746.4	0.06027	738	1045	738	491	738	220	738	0.05012	738	0.08018
746.2	0.06045	739	1079	739	464	739	230	739	0.04918	739	0.07825
746	0.06068	740	1021	740	445	740	185	740	0.04852	740	0.07742
745.8	0.06006	741	986	741	428	741	145	741	0.04792	741	0.07696
745.6	0.05879	742	952	742	451	742	195	742	0.04873	742	0.07577
745.4	0.05903	743	874	743	369	743	155	743	0.04587	743	0.0754
745.2	0.05957	744	846	744	379	744	150	744	0.04622	744	0.07448
745	0.06047	745	849	745	340	745	165	745	0.04485	745	0.07347
744.8	0.05959	746	802	746	303	746	165	746	0.04356	746	0.07255
744.6	0.05951	747	784	747	360	747	185	747	0.04555	747	0.0732
744.4	0.05878	748	732	748	324	748	140	748	0.0443	748	0.07265
744.2	0.05811	749	724	749	333	749	165	749	0.04461	749	0.07246
744	0.05886	750	688	750	318	750	120	750	0.04409	750	0.07274
743.8	0.0584	751	649	751	321	751	165	751	0.04419	751	0.0732
743.6	0.05807	752	682	752	293	752	180	752	0.04322	752	0.07393
743.4	0.0578	753	601	753	259	753	220	753	0.04203	753	0.07283
743.2	0.0584	754	621	754	278	754	115	754	0.04269	754	0.07136
743	0.05825	755	572	755	299	755	185	755	0.04342	755	0.07246
742.8	0.05906	756	563	756	257	756	170	756	0.04196	756	0.07099
742.6	0.0591	757	550	757	243	757	175	757	0.04147	757	0.07035
742.4	0.05911	758	495	758	207	758	205	758	0.04022	758	0.07044
742.2	0.05922	759	499	759	249	759	105	759	0.04168	759	0.06925
742	0.05944	760	482	760	224	760	105	760	0.04081	760	0.06787
741.8	0.05912	761	444	761	255	761	200	761	0.04189	761	0.06815
741.6	0.05963	762	482	762	221	762	85	762	0.0407	762	0.06649
741.4	0.05909	763	430	763	216	763	85	763	0.04053	763	0.0653
741.2	0.05943	764	384	764	177	764	170	764	0.03917	764	0.06511
741	0.06176	765	377	765	186	765	115	765	0.03948	765	0.06254
740.8	0.06182	766	395	766	172	766	145	766	0.03899	766	0.06208
740.6	0.06271	767	383	767	151	767	130	767	0.03826	767	0.06227
740.4	0.06318	768	352	768	160	768	95	768	0.03858	768	0.06052
740.2	0.06215	769	334	769	174	769	105	769	0.03906	769	0.06116
740	0.06175	770	330	770	163	770	165	770	0.03868	770	0.06181
739.8	0.06273	771	297	771	142	771	65	771	0.03795	771	0.06061
739.6	0.06232	772	311	772	166	772	80	772	0.03878	772	0.06061
739.4	0.06209	773	311	773	162	773	115	773	0.03865	773	0.05951
739.2	0.06335	774	295	774	150	774	105	774	0.03823	774	0.05942
739	0.06432	775	266	775	132	775	120	775	0.0376	775	0.05979
738.8	0.06356	776	309	776	113	776	120	776	0.03694	776	0.05951
738.6	0.0642	777	264	777	120	777	105	777	0.03718	777	0.05767
738.4	0.06337	778	263	778	100	778	115	778	0.03648	778	0.05868
738.2	0.06143	779	250	779	116	779	85	779	0.03704	779	0.05896
738	0.06146	780	252	780	110	780	125	780	0.03683	780	0.05896
737.8	0.06156	781	240	781	106	781	115	781	0.03669	781	0.05905
737.6	0.06038	782	214	782	108	782	90	782	0.03676	782	0.0574
737.4	0.05937	783	227	783	108	783	65	783	0.03676	783	0.05648
737.2	0.05942	784	221	784	92	784	120	784	0.0362	784	0.05639
737	0.05833	785	181	785	114	785	95	785	0.03697	785	0.05648
736.8	0.0594	786	190	786	112	786	115	786	0.0369	786	0.05666
736.6	0.06063	787	177	787	80	787	110	787	0.03578	787	0.05529
736.4	0.05995	788	185	788	97	788	30	788	0.03638	788	0.05437
736.2	0.06046	789	173	789	81	789	70	789	0.03582	789	0.05418
736	0.06153	790	180	790	76	790	100	790	0.03565	790	0.05437
735.8	0.06135	791	177	791	87	791	120	791	0.03603	791	0.054
735.6	0.06149	792	155	792	73	792	95	792	0.03554	792	0.05409
735.4	0.0622	793	163	793	80	793	50	793	0.03578	793	0.05345
735.2	0.06163	794	160	794	65	794	65	794	0.03526	794	0.05281
735	0.06193	795	141	795	81	795	80	795	0.03582	795	0.05411
734.8	0.06294	796	118	796	82	796	75	796	0.03585	796	0.05281
734.6	0.06306	797	118	797	65	797	100	797	0.03526	797	0.05332
734.4	0.06207	798	128	798	66	798	100	798	0.0353	798	0.05424
734.2	0.06148	799	113	799	49	799	80	799	0.0347	799	0.054
734	0.06195	800	124	800	55	800	75	800	0.03491	800	0.05161
733.8	0.06105
733.6	0.06235
733.4	0.06221
733.2	0.06241
733	0.06206
732.8	0.06309
732.6	0.06359
732.4	0.06383
732.2	0.06378
732	0.06268
731.8	0.06271
731.6	0.06251
731.4	0.0635
731.2	0.06393
731	0.06446
730.8	0.06371
730.6	0.06359
730.4	0.06363
730.2	0.0637
730	0.06409
729.8	0.06368
729.6	0.06171
729.4	0.06097
729.2	0.06022
729	0.06113
728.8	0.06075
728.6	0.06076
728.4	0.05991
728.2	0.06025
728	0.06154
727.8	0.06151
727.6	0.0623
727.4	0.06261
727.2	0.06312
727	0.06362
726.8	0.06417
726.6	0.06503
726.4	0.06467
726.2	0.06514
726	0.06527
725.8	0.0644
725.6	0.06491
725.4	0.06451
725.2	0.0645
725	0.06392
724.8	0.06427
724.6	0.06357
724.4	0.06348
724.2	0.06368
724	0.06393
723.8	0.06428
723.6	0.06402
723.4	0.06341
723.2	0.06265
723	0.0631
722.8	0.0628
722.6	0.06243
722.4	0.06219
722.2	0.06224
722	0.06184
721.8	0.06131
721.6	0.06111
721.4	0.06225
721.2	0.06275
721	0.06286
720.8	0.06271
720.6	0.06115
720.4	0.06081
720.2	0.06114
720	0.06142
719.8	0.05987
719.6	0.05934
719.4	0.05982
719.2	0.06032
719	0.06146
718.8	0.06252
718.6	0.06205
718.4	0.06217
718.2	0.06307
718	0.06374
717.8	0.06251
717.6	0.06142
717.4	0.0619
717.2	0.06168
717	0.06321
716.8	0.06281
716.6	0.0625
716.4	0.06284
716.2	0.06365
716	0.06312
715.8	0.06211
715.6	0.06222
715.4	0.06108
715.2	0.06068
715	0.06042
714.8	0.05916
714.6	0.05861
714.4	0.05859
714.2	0.05877
714	0.05916
713.8	0.05799
713.6	0.05769
713.4	0.05766
713.2	0.05726
713	0.05758
712.8	0.05834
712.6	0.05802
712.4	0.05681
712.2	0.05763
712	0.0579
711.8	0.05858
711.6	0.05944
711.4	0.0599
711.2	0.05982
711	0.06074
710.8	0.06082
710.6	0.06051
710.4	0.0613
710.2	0.06081
710	0.0608
709.8	0.06001
709.6	0.05973
709.4	0.05907
709.2	0.05892
709	0.05951
708.8	0.05989
708.6	0.05955
708.4	0.06004
708.2	0.05976
708	0.0597
707.8	0.05966
707.6	0.05985
707.4	0.05912
707.2	0.05827
707	0.05763
706.8	0.05625
706.6	0.05584
706.4	0.05616
706.2	0.05603
706	0.05622
705.8	0.05574
705.6	0.05593
705.4	0.05624
705.2	0.05685
705	0.05757
704.8	0.05719
704.6	0.05687
704.4	0.05761
704.2	0.05842
704	0.05813
703.8	0.05807
703.6	0.05808
703.4	0.05803
703.2	0.05814
703	0.05847
702.8	0.05727
702.6	0.05755
702.4	0.05748
702.2	0.05791
702	0.05762
701.8	0.05747
701.6	0.05734
701.4	0.05711
701.2	0.05718
701	0.05625
700.8	0.05601
700.6	0.05595
700.4	0.05579
700.2	0.05573
700	0.05581
699.8	0.05599
699.6	0.05614
699.4	0.05694
699.2	0.05713
699	0.05612
698.8	0.05602
698.6	0.05583
698.4	0.05564
698.2	0.05583
698	0.05468
697.8	0.05356
697.6	0.05392
697.4	0.05413
697.2	0.05425
697	0.05462
696.8	0.05405
696.6	0.05296
696.4	0.05353
696.2	0.05428
696	0.05359
695.8	0.05302
695.6	0.05248
695.4	0.05247
695.2	0.05288
695	0.05227
694.8	0.0521
694.6	0.05162
694.4	0.05147
694.2	0.05244
694	0.05306
693.8	0.05296
693.6	0.05287
693.4	0.05401
693.2	0.05401
693	0.05397
692.8	0.05438
692.6	0.05403
692.4	0.05353
692.2	0.05322
692	0.053
691.8	0.05265
691.6	0.05305
691.4	0.0532
691.2	0.05336
691	0.05287
690.8	0.05294
690.6	0.0533
690.4	0.05314
690.2	0.05297
690	0.05288
689.8	0.05246
689.6	0.05203
689.4	0.05286
689.2	0.05305
689	0.05254
688.8	0.05234
688.6	0.05251
688.4	0.05267
688.2	0.05296
688	0.05328
687.8	0.05282
687.6	0.05288
687.4	0.05295
687.2	0.05305
687	0.05324
686.8	0.05283
686.6	0.05369
686.4	0.05331
686.2	0.05356
686	0.05315
685.8	0.0529
685.6	0.05337
685.4	0.05276
685.2	0.05277
685	0.05153
684.8	0.05167
684.6	0.05105
684.4	0.05125
684.2	0.05079
684	0.05065
683.8	0.05084
683.6	0.05073
683.4	0.0509
683.2	0.05085
683	0.051
682.8	0.05126
682.6	0.05185
682.4	0.05157
682.2	0.0511
682	0.05134
681.8	0.05125
681.6	0.05056
681.4	0.05094
681.2	0.05007
681	0.05029
680.8	0.05026
680.6	0.05019
680.4	0.05009
680.2	0.04997
680	0.05016
679.8	0.0491
679.6	0.04901
679.4	0.04934
679.2	0.04967
679	0.05019
678.8	0.0505
678.6	0.0509
678.4	0.05117
678.2	0.05184
678	0.05189
677.8	0.05128
677.6	0.05074
677.4	0.05064
677.2	0.05017
677	0.04926
676.8	0.04879
676.6	0.0491
676.4	0.04878
676.2	0.04886
676	0.04866
675.8	0.04862
675.6	0.04844
675.4	0.04936
675.2	0.04982
675	0.05024
674.8	0.05051
674.6	0.04963
674.4	0.0501
674.2	0.05044
674	0.05053
673.8	0.05026
673.6	0.05089
673.4	0.05075
673.2	0.05122
673	0.05188
672.8	0.05238
672.6	0.0521
672.4	0.05195
672.2	0.05292
672	0.05194
671.8	0.05125
671.6	0.05133
671.4	0.05179
671.2	0.05064
671	0.05041
670.8	0.05066
670.6	0.04999
670.4	0.05048
670.2	0.05074
670	0.05065
669.8	0.04979
669.6	0.04958
669.4	0.05008
669.2	0.04987
669	0.04949
668.8	0.04918
668.6	0.0487
668.4	0.04853
668.2	0.04961
668	0.04948
667.8	0.04874
667.6	0.04841
667.4	0.04915
667.2	0.04908
667	0.04974
666.8	0.04949
666.6	0.04893
666.4	0.04953
666.2	0.04979
666	0.04918
665.8	0.04863
665.6	0.04867
665.4	0.04772
665.2	0.04821
665	0.04778
664.8	0.04784
664.6	0.0481
664.4	0.04929
664.2	0.04879
664	0.04869
663.8	0.04912
663.6	0.04927
663.4	0.04937
663.2	0.04953
663	0.04887
662.8	0.04876
662.6	0.04995
662.4	0.04923
662.2	0.04912
662	0.04859
661.8	0.04857
661.6	0.04876
661.4	0.04962
661.2	0.04966
661	0.04928
660.8	0.05018
660.6	0.05028
660.4	0.05052
660.2	0.05033
660	0.05053
659.8	0.05087
659.6	0.05041
659.4	0.05026
659.2	0.04967
659	0.05024
658.8	0.05022
658.6	0.05042
658.4	0.05022
658.2	0.04912
658	0.04892
657.8	0.04902
657.6	0.04892
657.4	0.04742
657.2	0.04759
657	0.04701
656.8	0.04608
656.6	0.04628
656.4	0.04546
656.2	0.04502
656	0.0453
655.8	0.04622
655.6	0.04677
655.4	0.04738
655.2	0.04798
655	0.04789
654.8	0.04943
654.6	0.04932
654.4	0.04914
654.2	0.04901
654	0.0486
653.8	0.04925
653.6	0.049
653.4	0.04891
653.2	0.04889
653	0.04936
652.8	0.05035
652.6	0.05021
652.4	0.04943
652.2	0.04894
652	0.04911
651.8	0.04919
651.6	0.04944
651.4	0.04864
651.2	0.04802
651	0.04766
650.8	0.04802
650.6	0.04803
650.4	0.04811
650.2	0.04799
650	0.04616
649.8	0.04608
649.6	0.04613
649.4	0.04677
649.2	0.04699
649	0.04689
648.8	0.04697
648.6	0.04662
648.4	0.0485
648.2	0.04894
648	0.04852
647.8	0.04822
647.6	0.0479
647.4	0.0486
647.2	0.04788
647	0.04789
646.8	0.04692
646.6	0.04645
646.4	0.04652
646.2	0.04599
646	0.04687
645.8	0.04558
645.6	0.04574
645.4	0.04572
645.2	0.04593
645	0.04621
644.8	0.04705
644.6	0.0471
644.4	0.04642
644.2	0.04596
644	0.04585
643.8	0.04617
643.6	0.04631
643.4	0.04689
643.2	0.04637
643	0.04681
642.8	0.04614
642.6	0.04703
642.4	0.04748
642.2	0.04766
642	0.04787
641.8	0.0471
641.6	0.04673
641.4	0.04722
641.2	0.04825
641	0.04774
640.8	0.04757
640.6	0.04768
640.4	0.04709
640.2	0.04701
640	0.0472
639.8	0.04682
639.6	0.04619
639.4	0.04653
639.2	0.04685
639	0.04648
638.8	0.04679
638.6	0.04676
638.4	0.04718
638.2	0.04738
638	0.04828
637.8	0.04792
637.6	0.04721
637.4	0.04722
637.2	0.04703
637	0.04727
636.8	0.04654
636.6	0.0462
636.4	0.0448
636.2	0.04473
636	0.0448
635.8	0.04467
635.6	0.04439
635.4	0.04419
635.2	0.04406
635	0.04369
634.8	0.04405
634.6	0.04345
634.4	0.04342
634.2	0.04439
634	0.04465
633.8	0.04403
633.6	0.04462
633.4	0.04546
633.2	0.04548
633	0.04629
632.8	0.04604
632.6	0.04538
632.4	0.04508
632.2	0.0459
632	0.04556
631.8	0.04482
631.6	0.04446
631.4	0.04414
631.2	0.0445
631	0.0445
630.8	0.04429
630.6	0.04412
630.4	0.04387
630.2	0.04324
630	0.04302
629.8	0.04308
629.6	0.04287
629.4	0.04234
629.2	0.04236
629	0.04209
628.8	0.04193
628.6	0.04288
628.4	0.0432
628.2	0.04365
628	0.043
627.8	0.04334
627.6	0.0439
627.4	0.04403
627.2	0.04402
627	0.04364
626.8	0.04373
626.6	0.04287
626.4	0.04362
626.2	0.04356
626	0.04305
625.8	0.04259
625.6	0.04294
625.4	0.0432
625.2	0.04265
625	0.04371
624.8	0.04368
624.6	0.04374
624.4	0.04327
624.2	0.04385
624	0.04327
623.8	0.04374
623.6	0.04405
623.4	0.04308
623.2	0.0428
623	0.04295
622.8	0.04353
622.6	0.04352
622.4	0.04367
622.2	0.04303
622	0.04299
621.8	0.04398
621.6	0.04419
621.4	0.04488
621.2	0.04491
621	0.04395
620.8	0.04436
620.6	0.04394
620.4	0.04496
620.2	0.04413
620	0.04395
619.8	0.04275
619.6	0.04267
619.4	0.04331
619.2	0.04309
619	0.04297
618.8	0.04152
618.6	0.04181
618.4	0.04192
618.2	0.04171
618	0.04161
617.8	0.04154
617.6	0.04123
617.4	0.04152
617.2	0.04164
617	0.04171
616.8	0.04218
616.6	0.04216
616.4	0.04202
616.2	0.04123
616	0.04084
615.8	0.0405
615.6	0.04045
615.4	0.04045
615.2	0.04033
615	0.04097
614.8	0.04088
614.6	0.04186
614.4	0.04248
614.2	0.04289
614	0.04309
613.8	0.04278
613.6	0.04219
613.4	0.04218
613.2	0.04213
613	0.04184
612.8	0.04143
612.6	0.04138
612.4	0.04119
612.2	0.04106
612	0.04072
611.8	0.04004
611.6	0.04078
611.4	0.0412
611.2	0.04156
611	0.04134
610.8	0.0422
610.6	0.0422
610.4	0.0427
610.2	0.04275
610	0.04216
609.8	0.0421
609.6	0.04197
609.4	0.04238
609.2	0.04205
609	0.04191
608.8	0.04144
608.6	0.04167
608.4	0.04207
608.2	0.0416
608	0.0412
607.8	0.04084
607.6	0.03983
607.4	0.03987
607.2	0.04039
607	0.04045
606.8	0.04013
606.6	0.04025
606.4	0.04128
606.2	0.04097
606	0.04151
605.8	0.04083
605.6	0.04097
605.4	0.04037
605.2	0.0403
605	0.0401
604.8	0.03971
604.6	0.03986
604.4	0.04013
604.2	0.04154
604	0.04182
603.8	0.04207
603.6	0.04213
603.4	0.04207
603.2	0.04234
603	0.04258
602.8	0.04233
602.6	0.04233
602.4	0.04198
602.2	0.04196
602	0.04162
601.8	0.04141
601.6	0.04074
601.4	0.04013
601.2	0.03984
601	0.03961
600.8	0.03961
600.6	0.04024
600.4	0.03973
600.2	0.04004
600	0.04095
599.8	0.04097
599.6	0.04104
599.4	0.04137
599.2	0.04142
599	0.04141
598.8	0.04131
598.6	0.04084
598.4	0.04003
598.2	0.0404
598	0.03916
597.8	0.03836
597.6	0.03825
597.4	0.03839
597.2	0.03841
597	0.03867
596.8	0.03931
596.6	0.03854
596.4	0.03957
596.2	0.04027
596	0.04084
595.8	0.04083
595.6	0.04074
595.4	0.04072
595.2	0.04083
595	0.04038
594.8	0.04037
594.6	0.04039
594.4	0.03903
594.2	0.039
594	0.03932
593.8	0.03855
593.6	0.0382
593.4	0.0382
593.2	0.03835
593	0.0383
592.8	0.03908
592.6	0.03914
592.4	0.03873
592.2	0.03899
592	0.03854
591.8	0.03911
591.6	0.03901
591.4	0.03869
591.2	0.03882
591	0.03875
590.8	0.03887
590.6	0.03871
590.4	0.03906
590.2	0.03852
590	0.03876
589.8	0.03849
589.6	0.03774
589.4	0.03737
589.2	0.03825
589	0.03898
588.8	0.0393
588.6	0.03951
588.4	0.03873
588.2	0.03903
588	0.03905
587.8	0.03892
587.6	0.03876
587.4	0.0386
587.2	0.03816
587	0.03857
586.8	0.03908
586.6	0.03897
586.4	0.03917
586.2	0.03994
586	0.03934
585.8	0.0399
585.6	0.04006
585.4	0.03936
585.2	0.0388
585	0.03909
584.8	0.03896
584.6	0.03926
584.4	0.03901
584.2	0.03835
584	0.03874
583.8	0.03818
583.6	0.03842
583.4	0.03823
583.2	0.03897
583	0.03828
582.8	0.03863
582.6	0.03908
582.4	0.03903
582.2	0.0402
582	0.04131
581.8	0.04214
581.6	0.04168
581.4	0.04231
581.2	0.04199
581	0.04179
580.8	0.04201
580.6	0.04143
580.4	0.0406
580.2	0.04019
580	0.04043
579.8	0.03991
579.6	0.04058
579.4	0.04031
579.2	0.03972
579	0.04016
578.8	0.04017
578.6	0.04012
578.4	0.04007
578.2	0.04025
578	0.04017
577.8	0.04009
577.6	0.04083
577.4	0.0416
577.2	0.04194
577	0.04179
576.8	0.0416
576.6	0.04194
576.4	0.04129
576.2	0.04215
576	0.0422
575.8	0.04203
575.6	0.04219
575.4	0.0418
575.2	0.04244
575	0.04193
574.8	0.04254
574.6	0.04272
574.4	0.0425
574.2	0.04208
574	0.04262
573.8	0.04356
573.6	0.04397
573.4	0.04437
573.2	0.04464
573	0.04435
572.8	0.04466
572.6	0.0449
572.4	0.04508
572.2	0.04557
572	0.04532
571.8	0.04516
571.6	0.04557
571.4	0.0456
571.2	0.04534
571	0.0453
570.8	0.04462
570.6	0.04511
570.4	0.04528
570.2	0.04584
570	0.04503
569.8	0.04516
569.6	0.04594
569.4	0.04711
569.2	0.04729
569	0.04657
568.8	0.04732
568.6	0.04812
568.4	0.04923
568.2	0.04913
568	0.04852
567.8	0.04784
567.6	0.04768
567.4	0.04735
567.2	0.04737
567	0.04795
566.8	0.0486
566.6	0.04971
566.4	0.05039
566.2	0.05087
566	0.05183
565.8	0.0522
565.6	0.05173
565.4	0.05154
565.2	0.0516
565	0.0511
564.8	0.05132
564.6	0.05209
564.4	0.05167
564.2	0.05261
564	0.0543
563.8	0.054
563.6	0.05404
563.4	0.05491
563.2	0.05468
563	0.05396
562.8	0.05497
562.6	0.05569
562.4	0.05501
562.2	0.05552
562	0.05557
561.8	0.0559
561.6	0.05775
561.4	0.05861
561.2	0.05881
561	0.05843
560.8	0.0594
560.6	0.0596
560.4	0.06075
560.2	0.06133
560	0.06124
559.8	0.06177
559.6	0.06191
559.4	0.06281
559.2	0.06368
559	0.06503
558.8	0.06555
558.6	0.06585
558.4	0.06614
558.2	0.06677
558	0.06777
557.8	0.06896
557.6	0.06906
557.4	0.06923
557.2	0.06984
557	0.07023
556.8	0.07099
556.6	0.07156
556.4	0.07346
556.2	0.07464
556	0.07611
555.8	0.07789
555.6	0.079
555.4	0.0805
555.2	0.08203
555	0.08344
554.8	0.08386
554.6	0.08437
554.4	0.08499
554.2	0.08579
554	0.0871
553.8	0.0875
553.6	0.08846
553.4	0.09046
553.2	0.09117
553	0.09226
552.8	0.09332
552.6	0.09409
552.4	0.09511
552.2	0.09705
552	0.0985
551.8	0.0993
551.6	0.10101
551.4	0.10262
551.2	0.10393
551	0.10601
550.8	0.10769
550.6	0.10938
550.4	0.11205
550.2	0.11403
550	0.11598
549.8	0.11768
549.6	0.11997
549.4	0.12098
549.2	0.12259
549	0.12308
548.8	0.12434
548.6	0.1267
548.4	0.12871
548.2	0.13064
548	0.1322
547.8	0.13447
547.6	0.13589
547.4	0.13939
547.2	0.14039
547	0.1413
546.8	0.14235
546.6	0.14447
546.4	0.14579
546.2	0.14817
546	0.15082
545.8	0.15335
545.6	0.15543
545.4	0.15812
545.2	0.16168
545	0.16367
544.8	0.16711
544.6	0.16956
544.4	0.17158
544.2	0.17341
544	0.17642
543.8	0.17806
543.6	0.17964
543.4	0.18246
543.2	0.18462
543	0.18702
542.8	0.18987
542.6	0.19306
542.4	0.19592
542.2	0.19928
542	0.20249
541.8	0.20495
541.6	0.20778
541.4	0.21041
541.2	0.21361
541	0.21577
540.8	0.21932
540.6	0.22174
540.4	0.22466
540.2	0.2293
540	0.23217
539.8	0.2347
539.6	0.23867
539.4	0.24206
539.2	0.2441
539	0.24854
538.8	0.25179
538.6	0.25393
538.4	0.25795
538.2	0.26186
538	0.26395
537.8	0.2675
537.6	0.27197
537.4	0.27485
537.2	0.27798
537	0.28206
536.8	0.28545
536.6	0.28924
536.4	0.29336
536.2	0.29677
536	0.29985
535.8	0.30296
535.6	0.30673
535.4	0.30938
535.2	0.31276
535	0.31596
534.8	0.3191
534.6	0.32243
534.4	0.32614
534.2	0.33007
534	0.3337
533.8	0.33774
533.6	0.341
533.4	0.34532
533.2	0.34961
533	0.35375
532.8	0.35707
532.6	0.36084
532.4	0.36482
532.2	0.36873
532	0.37291
531.8	0.37747
531.6	0.38127
531.4	0.38544
531.2	0.3889
531	0.39286
530.8	0.3968
530.6	0.40037
530.4	0.40472
530.2	0.40807
530	0.41179
529.8	0.41589
529.6	0.4204
529.4	0.42442
529.2	0.42863
529	0.43301
528.8	0.4365
528.6	0.43912
528.4	0.4429
528.2	0.44733
528	0.4513
527.8	0.4564
527.6	0.46044
527.4	0.46396
527.2	0.46837
527	0.47294
526.8	0.47782
526.6	0.48156
526.4	0.48572
526.2	0.48938
526	0.49393
525.8	0.49802
525.6	0.5024
525.4	0.50785
525.2	0.51145
525	0.51495
524.8	0.51913
524.6	0.5222
524.4	0.52574
524.2	0.52928
524	0.53279
523.8	0.53597
523.6	0.53964
523.4	0.54377
523.2	0.54853
523	0.55336
522.8	0.55657
522.6	0.56177
522.4	0.56601
522.2	0.57106
522	0.57525
521.8	0.57991
521.6	0.5841
521.4	0.58735
521.2	0.59214
521	0.59568
520.8	0.59993
520.6	0.60302
520.4	0.60733
520.2	0.61067
520	0.61512
519.8	0.61883
519.6	0.62191
519.4	0.62606
519.2	0.63042
519	0.63523
518.8	0.6396
518.6	0.64274
518.4	0.64568
518.2	0.64902
518	0.65297
517.8	0.65703
517.6	0.65958
517.4	0.66313
517.2	0.66609
517	0.6704
516.8	0.67567
516.6	0.67984
516.4	0.68299
516.2	0.68596
516	0.69069
515.8	0.69377
515.6	0.69825
515.4	0.70143
515.2	0.70449
515	0.70841
514.8	0.7116
514.6	0.71535
514.4	0.71784
514.2	0.72181
514	0.72387
513.8	0.72741
513.6	0.72957
513.4	0.73171
513.2	0.73639
513	0.73969
512.8	0.74406
512.6	0.74759
512.4	0.75192
512.2	0.75493
512	0.75818
511.8	0.76118
511.6	0.76248
511.4	0.7651
511.2	0.76757
511	0.7702
510.8	0.77261
510.6	0.77521
510.4	0.77975
510.2	0.78362
510	0.78731
509.8	0.79064
509.6	0.79336
509.4	0.79587
509.2	0.79762
509	0.80136
508.8	0.80439
508.6	0.80579
508.4	0.80873
508.2	0.81076
508	0.8135
507.8	0.81562
507.6	0.81901
507.4	0.8194
507.2	0.82056
507	0.82317
506.8	0.82602
506.6	0.82859
506.4	0.83067
506.2	0.83371
506	0.837
505.8	0.84018
505.6	0.84271
505.4	0.84505
505.2	0.84614
505	0.84796
504.8	0.85056
504.6	0.85258
504.4	0.85368
504.2	0.85707
504	0.85913
503.8	0.86205
503.6	0.86389
503.4	0.86656
503.2	0.86784
503	0.8695
502.8	0.87136
502.6	0.87377
502.4	0.87704
502.2	0.87754
502	0.8803
501.8	0.88189
501.6	0.88422
501.4	0.88677
501.2	0.88923
501	0.88822
500.8	0.88938
500.6	0.89206
500.4	0.89299
500.2	0.895
500	0.89597
499.8	0.8963
499.6	0.89655
499.4	0.8992
499.2	0.9002
499	0.90156
498.8	0.90202
498.6	0.902
498.4	0.90263
498.2	0.90459
498	0.90541
497.8	0.90731
497.6	0.90854
497.4	0.90956
497.2	0.91105
497	0.91224
496.8	0.91382
496.6	0.91505
496.4	0.91737
496.2	0.91803
496	0.91833
495.8	0.9196
495.6	0.92179
495.4	0.92309
495.2	0.92469
495	0.92552
494.8	0.92639
494.6	0.92837
494.4	0.92997
494.2	0.93149
494	0.93315
493.8	0.93519
493.6	0.93669
493.4	0.93732
493.2	0.93782
493	0.93795
492.8	0.93866
492.6	0.93937
492.4	0.93863
492.2	0.93849
492	0.93858
491.8	0.94039
491.6	0.94197
491.4	0.94361
491.2	0.94465
491	0.94497
490.8	0.94676
490.6	0.94741
490.4	0.94857
490.2	0.94869
490	0.94934
489.8	0.94911
489.6	0.94972
489.4	0.9506
489.2	0.95168
489	0.95168
488.8	0.95238
488.6	0.95276
488.4	0.95343
488.2	0.95415
488	0.95409
487.8	0.95412
487.6	0.95289
487.4	0.95522
487.2	0.95633
487	0.95758
486.8	0.95706
486.6	0.95764
486.4	0.95838
486.2	0.95993
486	0.96105
485.8	0.96038
485.6	0.96027
485.4	0.95962
485.2	0.96081
485	0.96176
484.8	0.96222
484.6	0.96156
484.4	0.96204
484.2	0.96342
484	0.9633
483.8	0.96403
483.6	0.96443
483.4	0.96448
483.2	0.96569
483	0.96607
482.8	0.96739
482.6	0.96883
482.4	0.96925
482.2	0.97111
482	0.97174
481.8	0.97342
481.6	0.97346
481.4	0.97399
481.2	0.97339
481	0.97279
480.8	0.97337
480.6	0.97189
480.4	0.97272
480.2	0.97156
480	0.9724
479.8	0.97257
479.6	0.97476
479.4	0.97404
479.2	0.9737
479	0.97509
478.8	0.97486
478.6	0.97579
478.4	0.9752
478.2	0.97519
478	0.97412
477.8	0.97468
477.6	0.97649
477.4	0.97598
477.2	0.97728
477	0.97702
476.8	0.97618
476.6	0.9769
476.4	0.97763
476.2	0.97895
476	0.97778
475.8	0.97844
475.6	0.97739
475.4	0.97756
475.2	0.97868
475	0.97923
474.8	0.97814
474.6	0.9771
474.4	0.97804
474.2	0.97843
474	0.97949
473.8	0.97928
473.6	0.98031
473.4	0.97973
473.2	0.98125
473	0.98272
472.8	0.98365
472.6	0.98278
472.4	0.98264
472.2	0.98385
472	0.9838
471.8	0.98605
471.6	0.98607
471.4	0.98612
471.2	0.98652
471	0.98757
470.8	0.98722
470.6	0.98715
470.4	0.98621
470.2	0.98533
470	0.98557
469.8	0.98475
469.6	0.98388
469.4	0.98356
469.2	0.98535
469	0.98559
468.8	0.98676
468.6	0.98885
468.4	0.98903
468.2	0.99058
468	0.99025
467.8	0.99073
467.6	0.98949
467.4	0.99003
467.2	0.98984
467	0.98749
466.8	0.98768
466.6	0.9883
466.4	0.99096
466.2	0.99137
466	0.99186
465.8	0.9915
465.6	0.99158
465.4	0.99225
465.2	0.99213
465	0.99173
464.8	0.98937
464.6	0.98964
464.4	0.98823
464.2	0.98636
464	0.98771
463.8	0.98633
463.6	0.98624
463.4	0.98556
463.2	0.986
463	0.98445
462.8	0.98577
462.6	0.98867
462.4	0.98948
462.2	0.99119
462	0.99138
461.8	0.99065
461.6	0.99095
461.4	0.99336
461.2	0.99264
461	0.99172
460.8	0.98909
460.6	0.98736
460.4	0.98774
460.2	0.98961
460	0.99087
459.8	0.99001
459.6	0.99149
459.4	0.99163
459.2	0.99433
459	0.99634
458.8	0.99715
458.6	0.99669
458.4	0.99663
458.2	0.99689
458	0.99629
457.8	0.9977
457.6	0.99627
457.4	0.99734
457.2	0.99571
457	0.9956
456.8	0.99686
456.6	0.99656
456.4	0.99617
456.2	0.99579
456	0.99615
455.8	0.99662
455.6	0.99822
455.4	1
455.2	0.99736
455	0.9977
454.8	0.99821
454.6	0.99818
454.4	0.99701
454.2	0.99394
454	0.99435
453.8	0.99143
453.6	0.99107
453.4	0.99073
453.2	0.99014
453	0.99034
452.8	0.99161
452.6	0.99195
452.4	0.98935
452.2	0.99062
452	0.99281
451.8	0.99383
451.6	0.99354
451.4	0.99247
451.2	0.99063
451	0.99263
450.8	0.99292
450.6	0.99311
450.4	0.99157
450.2	0.99166
450	0.99289
449.8	0.99298
449.6	0.994
449.4	0.99351
449.2	0.99499
449	0.99583
448.8	0.99539
448.6	0.99425
448.4	0.99555
448.2	0.99689
448	0.99706
447.8	0.99692
447.6	0.99578
447.4	0.99389
447.2	0.99459
447	0.99524
446.8	0.99342
446.6	0.99287
446.4	0.99284
446.2	0.9928
446	0.99436
445.8	0.99543
445.6	0.9951
445.4	0.9971
445.2	0.99726
445	0.99504
444.8	0.99653
444.6	0.9953
444.4	0.99418
444.2	0.99378
444	0.99478
443.8	0.99186
443.6	0.99309
443.4	0.99339
443.2	0.99227
443	0.99283
442.8	0.99316
442.6	0.99247
442.4	0.99155
442.2	0.99224
442	0.99178
441.8	0.99225
441.6	0.99119
441.4	0.99132
441.2	0.99093
441	0.99306
440.8	0.99418
440.6	0.9933
440.4	0.99234
440.2	0.99215
440	0.9929
439.8	0.99274
439.6	0.99306
439.4	0.99081
439.2	0.98906
439	0.99152
438.8	0.99228
438.6	0.99152
438.4	0.99162
438.2	0.99306
438	0.99396
437.8	0.99522
437.6	0.99663
437.4	0.99439
437.2	0.99368
437	0.9953
436.8	0.99641
436.6	0.99511
436.4	0.99442
436.2	0.99472
436	0.99408
435.8	0.99571
435.6	0.99563
435.4	0.99548
435.2	0.99494
435	0.99531
434.8	0.99684
434.6	0.99706
434.4	0.9956
434.2	0.99466
434	0.99396
433.8	0.99407
433.6	0.99363
433.4	0.99268
433.2	0.99116
433	0.98932
432.8	0.99074
432.6	0.98921
432.4	0.9901
432.2	0.98764
432	0.98579
431.8	0.98519
431.6	0.98302
431.4	0.9858
431.2	0.98474
431	0.9866
430.8	0.9861
430.6	0.98961
430.4	0.99159
430.2	0.99187
430	0.99452
429.8	0.99161
429.6	0.99124
429.4	0.9907
429.2	0.99081
429	0.98882
428.8	0.98992
428.6	0.9917
428.4	0.99149
428.2	0.99286
428	0.99322
427.8	0.99211
427.6	0.9922
427.4	0.99256
427.2	0.99184
427	0.99179
426.8	0.99149
426.6	0.99119
426.4	0.99228
426.2	0.99366
426	0.99428
425.8	0.9939
425.6	0.99162
425.4	0.99067
425.2	0.99047
425	0.98957
424.8	0.98869
424.6	0.98841
424.4	0.98689
424.2	0.98663
424	0.98868
423.8	0.98753
423.6	0.98595
423.4	0.98644
423.2	0.98597
423	0.98364
422.8	0.98356
422.6	0.98422
422.4	0.98392
422.2	0.983
422	0.98258
421.8	0.98196
421.6	0.9812
421.4	0.9833
421.2	0.98354
421	0.98363
420.8	0.98438
420.6	0.98561
420.4	0.98669
420.2	0.98587
420	0.98549
419.8	0.98531
419.6	0.9863
419.4	0.98622
419.2	0.98481
419	0.98465
418.8	0.98307
418.6	0.98348
418.4	0.98283
418.2	0.9835
418	0.9839
417.8	0.98382
417.6	0.98303
417.4	0.98438
417.2	0.98448
417	0.98488
416.8	0.98678
416.6	0.98786
416.4	0.98376
416.2	0.98455
416	0.98631
415.8	0.98543
415.6	0.98391
415.4	0.98406
415.2	0.98393
415	0.98026
414.8	0.98176
414.6	0.97952
414.4	0.98011
414.2	0.97961
414	0.98262
413.8	0.9803
413.6	0.98124
413.4	0.98171
413.2	0.98136
413	0.98247
412.8	0.98118
412.6	0.98069
412.4	0.97608
412.2	0.9768
412	0.97243
411.8	0.97267
411.6	0.9735
411.4	0.97245
411.2	0.97195
411	0.97396
410.8	0.97495
410.6	0.97412
410.4	0.97569
410.2	0.97742
410	0.9788
409.8	0.98044
409.6	0.9808
409.4	0.97902
409.2	0.97806
409	0.97566
408.8	0.97634
408.6	0.97519
408.4	0.97187
408.2	0.97078
408	0.96916
407.8	0.96993
407.6	0.97366
407.4	0.97444
407.2	0.97436
407	0.9738
406.8	0.97523
406.6	0.97316
406.4	0.97383
406.2	0.97496
406	0.97063
405.8	0.97237
405.6	0.9707
405.4	0.97187
405.2	0.97193
405	0.97232
404.8	0.97071
404.6	0.96738
404.4	0.96945
404.2	0.96924
404	0.96896
403.8	0.96632
403.6	0.96481
403.4	0.96691
403.2	0.96679
403	0.96865
402.8	0.96913
402.6	0.96733
402.4	0.96741
402.2	0.96722
402	0.9687
401.8	0.96434
401.6	0.96517
401.4	0.96317
401.2	0.96256
401	0.96264
400.8	0.96278
400.6	0.96186
[truncated: 1,003 more rows]

## Sheet: Fig. 1c
	ns-PL decay curve		the fitting curve
Delay time/ns	PL intensity/Nor.	Delay time/ns	PL intensity/Nor.
-14.6372	0.0116	2e-06	0.97838
-14.4421	0.01724	0.37841	0.96598
-14.2469	0.01547	0.75682	0.95374
-14.0517	0.01591	1.13523	0.94166
-13.8566	0.0179	1.51364	0.92973
-13.6614	0.01503	1.89205	0.91796
-13.4662	0.01812	2.27045	0.90634
-13.2711	0.01691	2.64886	0.89487
-13.0759	0.0168	3.02727	0.88354
-12.8807	0.01569	3.40568	0.87236
-12.6856	0.01657	3.78409	0.86133
-12.4904	0.01525	4.1625	0.85044
-12.2953	0.01536	4.54091	0.83969
-12.1001	0.01414	4.91932	0.82908
-11.9049	0.01669	5.29773	0.8186
-11.7098	0.01967	5.67613	0.80826
-11.5146	0.01702	6.05454	0.79806
-11.3194	0.01425	6.43295	0.78798
-11.1243	0.0179	6.81136	0.77804
-10.9291	0.01934	7.18977	0.76822
-10.734	0.01845	7.56818	0.75853
-10.5388	0.01591	7.94659	0.74897
-10.3436	0.01558	8.325	0.73952
-10.1485	0.01713	8.7034	0.7302
-9.9533	0.01558	9.08181	0.721
-9.75814	0.01635	9.46022	0.71192
-9.56298	0.01602	9.83863	0.70296
-9.36781	0.01503	10.217	0.69411
-9.17265	0.01547	10.5954	0.68538
-8.97749	0.0158	10.9739	0.67675
-8.78233	0.0168	11.3523	0.66824
-8.58716	0.01481	11.7307	0.65984
-8.392	0.01304	12.1091	0.65155
-8.19684	0.01536	12.4875	0.64337
-8.00167	0.01492	12.8659	0.63529
-7.80651	0.0168	13.2443	0.62731
-7.61135	0.01779	13.6227	0.61944
-7.41619	0.01448	14.0011	0.61167
-7.22102	0.01724	14.3795	0.604
-7.02586	0.01602	14.7579	0.59642
-6.8307	0.01691	15.1364	0.58895
-6.63553	0.01768	15.5148	0.58157
-6.44037	0.01912	15.8932	0.57429
-6.24521	0.0158	16.2716	0.5671
-6.05005	0.01746	16.65	0.56001
-5.85488	0.01901	17.0284	0.553
-5.65972	0.01657	17.4068	0.54609
-5.46456	0.0158	17.7852	0.53926
-5.26939	0.01713	18.1636	0.53253
-5.07423	0.01602	18.542	0.52588
-4.87907	0.01669	18.9204	0.51931
-4.68391	0.01691	19.2989	0.51283
-4.48874	0.01845	19.6773	0.50644
-4.29358	0.0168	20.0557	0.50012
-4.09842	0.01845	20.4341	0.49389
-3.90325	0.01713	20.8125	0.48774
-3.70809	0.01834	21.1909	0.48167
-3.51293	0.01823	21.5693	0.47567
-3.31777	0.0179	21.9477	0.46975
-3.1226	0.02133	22.3261	0.46391
-2.92744	0.01856	22.7045	0.45815
-2.73228	0.02044	23.0829	0.45246
-2.53712	0.01923	23.4613	0.44684
-2.34195	0.01956	23.8398	0.4413
-2.14679	0.02066	24.2182	0.43582
-1.95163	0.0242	24.5966	0.43042
-1.75646	0.02409	24.975	0.42509
-1.5613	0.04	25.3534	0.41982
-1.36614	0.12442	25.7318	0.41463
-1.17098	0.29492	26.1102	0.4095
-0.97581	0.54122	26.4886	0.40443
-0.78065	0.76387	26.867	0.39944
-0.58549	0.90994	27.2454	0.3945
-0.39032	0.9442	27.6239	0.38963
-0.19516	0.97956	28.0023	0.38483
2e-06	1	28.3807	0.38008
0.19516	0.96232	28.7591	0.3754
0.39033	0.98575	29.1375	0.37077
0.58549	0.96564	29.5159	0.36621
0.78065	0.97293	29.8943	0.36171
0.97582	0.97017	30.2727	0.35726
1.17098	0.94376	30.6511	0.35287
1.36614	0.93359	31.0295	0.34854
1.5613	0.93503	31.4079	0.34426
1.75647	0.93901	31.7863	0.34004
1.95163	0.93359	32.1647	0.33587
2.14679	0.93403	32.5432	0.33176
2.34196	0.91193	32.9216	0.3277
2.53712	0.90011	33.3	0.32369
2.73228	0.90586	33.6784	0.31973
2.92745	0.88254	34.0568	0.31583
3.12261	0.88077	34.4352	0.31197
3.31777	0.87481	34.8136	0.30817
3.51293	0.88442	35.192	0.30441
3.7081	0.84022	35.5704	0.3007
3.90326	0.84552	35.9488	0.29704
4.09842	0.8653	36.3272	0.29343
4.29358	0.83138	36.7057	0.28986
4.48875	0.84298	37.0841	0.28634
4.68391	0.82254	37.4625	0.28287
4.87907	0.82564	37.8409	0.27944
5.07424	0.80398	38.2193	0.27605
5.2694	0.8295	38.5977	0.27271
5.46456	0.82155	38.9761	0.26941
5.65972	0.80674	39.3545	0.26616
5.85489	0.79801	39.7329	0.26294
6.05005	0.78884	40.1113	0.25977
6.24521	0.78077	40.4897	0.25664
6.44038	0.79591	40.8681	0.25354
6.63554	0.78972	41.2466	0.25049
6.8307	0.77304	41.625	0.24748
7.02586	0.78685	42.0034	0.24451
7.22103	0.76751	42.3818	0.24157
7.41619	0.74674	42.7602	0.23868
7.61135	0.76718	43.1386	0.23582
7.80652	0.73923	43.517	0.23299
8.00168	0.74022	43.8954	0.23021
8.19684	0.73901	44.2738	0.22745
8.392	0.74387	44.6522	0.22474
8.58717	0.72685	45.0307	0.22206
8.78233	0.70895	45.4091	0.21941
8.97749	0.7316	45.7875	0.2168
9.17266	0.71006	46.1659	0.21422
9.36782	0.70619	46.5443	0.21168
9.56298	0.70166	46.9227	0.20917
9.75814	0.70785	47.3011	0.20669
9.95331	0.69989	47.6795	0.20424
10.1485	0.70917	48.0579	0.20183
10.3436	0.67414	48.4363	0.19944
10.5388	0.68729	48.8147	0.19709
10.734	0.67238	49.1932	0.19476
10.9291	0.68641	49.5716	0.19247
11.1243	0.66972	49.95	0.19021
11.3194	0.66862	50.3284	0.18797
11.5146	0.6611	50.7068	0.18577
11.7098	0.64829	51.0852	0.18359
11.9049	0.67315	51.4636	0.18144
12.1001	0.64099	51.842	0.17932
12.2953	0.64685	52.2204	0.17722
12.4904	0.6474	52.5988	0.17516
12.6856	0.63867	52.9772	0.17312
12.8808	0.63448	53.3556	0.1711
13.0759	0.62619	53.7341	0.16911
13.2711	0.63039	54.1125	0.16715
13.4662	0.62221	54.4909	0.16521
13.6614	0.62243	54.8693	0.1633
13.8566	0.61823	55.2477	0.16141
14.0517	0.60464	55.6261	0.15955
14.2469	0.61282	56.0045	0.15771
14.4421	0.60188	56.3829	0.15589
14.6372	0.6042	56.7613	0.1541
14.8324	0.60188	57.1397	0.15233
15.0275	0.58431	57.5181	0.15059
15.2227	0.58133	57.8965	0.14886
15.4179	0.59072	58.275	0.14716
15.613	0.5768	58.6534	0.14548
15.8082	0.56785	59.0318	0.14382
16.0034	0.58354	59.4102	0.14219
16.1985	0.57547	59.7886	0.14057
16.3937	0.55812	60.167	0.13898
16.5888	0.56011	60.5454	0.1374
16.784	0.5505	60.9238	0.13585
16.9792	0.56144	61.3022	0.13432
17.1743	0.5463	61.6806	0.1328
17.3695	0.54674	62.059	0.13131
17.5647	0.5337	62.4375	0.12983
17.7598	0.53967	62.8159	0.12838
17.955	0.54	63.1943	0.12694
18.1502	0.51923	63.5727	0.12552
18.3453	0.52906	63.9511	0.12412
18.5405	0.50939	64.3295	0.12274
18.7356	0.51934	64.7079	0.12137
18.9308	0.51724	65.0863	0.12003
19.126	0.51746	65.4647	0.1187
19.3211	0.51006	65.8431	0.11738
19.5163	0.50409	66.2215	0.11609
19.7114	0.51215	66.6	0.11481
19.9066	0.4863	66.9784	0.11355
20.1018	0.48751	67.3568	0.1123
20.2969	0.49448	67.7352	0.11107
20.4921	0.48552	68.1136	0.10986
20.6873	0.48265	68.492	0.10866
20.8824	0.47569	68.8704	0.10748
21.0776	0.46707	69.2488	0.10631
21.2727	0.48265	69.6272	0.10516
21.4679	0.47359	70.0056	0.10402
21.6631	0.46939	70.384	0.1029
21.8582	0.45657	70.7625	0.10179
22.0534	0.45912	71.1409	0.10069
22.2486	0.46685	71.5193	0.09961
22.4437	0.4484	71.8977	0.09855
22.6389	0.47204	72.2761	0.09749
22.8341	0.46475	72.6545	0.09646
23.0292	0.45227	73.0329	0.09543
23.2244	0.45039	73.4113	0.09442
23.4195	0.44906	73.7897	0.09342
23.6147	0.44287	74.1681	0.09243
23.8099	0.44453	74.5465	0.09146
24.005	0.43227	74.9249	0.0905
24.2002	0.43492	75.3034	0.08955
24.3954	0.42453	75.6818	0.08861
24.5905	0.42674	76.0602	0.08769
24.7857	0.41912	76.4386	0.08678
24.9808	0.44343	76.817	0.08587
25.176	0.42133	77.1954	0.08499
25.3712	0.42497	77.5738	0.08411
25.5663	0.40519	77.9522	0.08324
25.7615	0.41547	78.3306	0.08239
25.9567	0.40254	78.709	0.08154
26.1518	0.40221	79.0874	0.08071
26.347	0.41171	79.4659	0.07989
26.5421	0.39669	79.8443	0.07907
26.7373	0.39812	80.2227	0.07827
26.9325	0.41028	80.6011	0.07748
27.1276	0.40166	80.9795	0.0767
27.3228	0.3905	81.3579	0.07593
27.518	0.39381	81.7363	0.07517
27.7131	0.37834	82.1147	0.07442
27.9083	0.38552	82.4931	0.07368
28.1034	0.37834	82.8715	0.07295
28.2986	0.38066	83.2499	0.07222
28.4938	0.3842	83.6283	0.07151
28.6889	0.37293	84.0068	0.07081
28.8841	0.36099	84.3852	0.07011
29.0793	0.3642	84.7636	0.06943
29.2744	0.36066	85.142	0.06875
29.4696	0.36663	85.5204	0.06808
29.6648	0.36663	85.8988	0.06742
29.8599	0.3632	86.2772	0.06677
30.0551	0.36144	86.6556	0.06613
30.2502	0.35514	87.034	0.06549
30.4454	0.34818	87.4124	0.06487
30.6406	0.35691	87.7909	0.06425
30.8357	0.34254	88.1693	0.06364
31.0309	0.33602	88.5477	0.06304
31.2261	0.34884	88.9261	0.06244
31.4212	0.35392	89.3045	0.06186
31.6164	0.34309	89.6829	0.06128
31.8115	0.33127	90.0613	0.0607
32.0067	0.33536	90.4397	0.06014
32.2019	0.33149	90.8181	0.05958
32.397	0.33448	91.1965	0.05903
32.5922	0.3368	91.5749	0.05849
32.7874	0.3242	91.9533	0.05795
32.9825	0.32796	92.3317	0.05743
33.1777	0.32077	92.7102	0.0569
33.3728	0.32696	93.0886	0.05639
33.568	0.31757	93.467	0.05588
33.7632	0.31945	93.8454	0.05538
33.9583	0.31912	94.2238	0.05488
34.1535	0.31801	94.6022	0.05439
34.3487	0.30983	94.9806	0.05391
34.5438	0.3084	95.359	0.05343
34.739	0.31514	95.7374	0.05296
34.9342	0.3074	96.1158	0.0525
35.1293	0.30232	96.4942	0.05204
35.3245	0.30177	96.8727	0.05159
35.5196	0.30254	97.2511	0.05114
35.7148	0.2937	97.6295	0.0507
35.91	0.29492	98.0079	0.05026
36.1051	0.29901	98.3863	0.04983
36.3003	0.29624	98.7647	0.04941
36.4954	0.29149	99.1431	0.04899
36.6906	0.29083	99.5215	0.04858
36.8858	0.29326	99.8999	0.04817
37.0809	0.29094	100.278	0.04777
37.2761	0.28431	100.657	0.04737
37.4713	0.27326	101.035	0.04698
37.6664	0.27657	101.414	0.04659
37.8616	0.28077	101.792	0.04621
38.0568	0.28188	102.17	0.04583
38.2519	0.26917	102.549	0.04546
38.4471	0.27337	102.927	0.04509
38.6422	0.26818	103.306	0.04473
38.8374	0.27039	103.684	0.04437
39.0326	0.26972	104.062	0.04401
39.2277	0.27072	104.441	0.04366
39.4229	0.26608	104.819	0.04332
39.6181	0.25657	105.198	0.04298
39.8132	0.26575	105.576	0.04264
40.0084	0.2547	105.954	0.04231
40.2035	0.25127	106.333	0.04199
40.3987	0.24818	106.711	0.04166
40.5939	0.24873	107.09	0.04134
40.789	0.25691	107.468	0.04103
40.9842	0.25204	107.847	0.04072
41.1794	0.23912	108.225	0.04041
41.3745	0.24608	108.603	0.04011
41.5697	0.24398	108.982	0.03981
41.7649	0.24961	109.36	0.03952
41.96	0.24133	109.739	0.03922
42.1552	0.24155	110.117	0.03894
42.3503	0.24597	110.495	0.03865
42.5455	0.23724	110.874	0.03837
42.7407	0.2347	111.252	0.0381
42.9358	0.2263	111.631	0.03782
43.131	0.23083	112.009	0.03756
43.3261	0.23558	112.387	0.03729
43.5213	0.22276	112.766	0.03703
43.7165	0.23459	113.144	0.03677
43.9116	0.2389	113.523	0.03651
44.1068	0.23138	113.901	0.03626
44.302	0.21945	114.279	0.03601
44.4971	0.23182	114.658	0.03576
44.6923	0.22773	115.036	0.03552
44.8875	0.22309	115.415	0.03528
45.0826	0.22077	115.793	0.03505
45.2778	0.22022	116.172	0.03481
45.4729	0.22431	116.55	0.03458
45.6681	0.21227	116.928	0.03435
45.8633	0.22188	117.307	0.03413
46.0584	0.2126	117.685	0.03391
46.2536	0.21569	118.064	0.03369
46.4488	0.21724	118.442	0.03347
46.6439	0.20232	118.82	0.03326
46.8391	0.21492	119.199	0.03305
47.0342	0.21094	119.577	0.03284
47.2294	0.20862	119.956	0.03264
47.4246	0.2074	120.334	0.03243
47.6197	0.2074	120.712	0.03224
47.8149	0.19978	121.091	0.03204
48.0101	0.20188	121.469	0.03184
48.2052	0.21436	121.848	0.03165
48.4004	0.19536	122.226	0.03146
48.5956	0.20033	122.604	0.03127
48.7907	0.20309	122.983	0.03109
48.9859	0.19138	123.361	0.03091
49.181	0.18541	123.74	0.03073
49.3762	0.19823	124.118	0.03055
49.5714	0.19403	124.496	0.03037
49.7665	0.18961	124.875	0.0302
49.9617	0.1832	125.253	0.03003
50.1568	0.19072	125.632	0.02986
50.352	0.19481	126.01	0.02969
50.5472	0.18906	126.389	0.02953
50.7423	0.19624	126.767	0.02937
50.9375	0.18265	127.145	0.02921
51.1327	0.18508	127.524	0.02905
51.3278	0.18122	127.902	0.02889
51.523	0.18785	128.281	0.02874
51.7182	0.18762	128.659	0.02859
51.9133	0.18376	129.037	0.02844
52.1085	0.17215	129.416	0.02829
52.3036	0.18122	129.794	0.02814
52.4988	0.17669	130.173	0.028
52.694	0.17525	130.551	0.02786
52.8891	0.17624	130.929	0.02771
53.0843	0.1716	131.308	0.02758
53.2794	0.17249	131.686	0.02744
53.4746	0.16807	132.065	0.0273
53.6698	0.16895	132.443	0.02717
53.8649	0.16619	132.821	0.02704
54.0601	0.17249	133.2	0.02691
54.2553	0.17392	133.578	0.02678
54.4504	0.16044	133.957	0.02665
54.6456	0.16619	134.335	0.02653
54.8408	0.16243	134.714	0.0264
55.0359	0.16	135.092	0.02628
55.2311	0.1663	135.47	0.02616
55.4263	0.16243	135.849	0.02604
55.6214	0.16254	136.227	0.02592
55.8166	0.15746	136.606	0.02581
56.0117	0.15514	136.984	0.02569
56.2069	0.16	137.362	0.02558
56.4021	0.15182	137.741	0.02547
56.5972	0.15304	138.119	0.02536
56.7924	0.15724	138.498	0.02525
56.9875	0.15812	138.876	0.02514
57.1827	0.16155	139.254	0.02504
57.3779	0.15326	139.633	0.02493
57.573	0.15591	140.011	0.02483
57.7682	0.14939	140.39	0.02473
57.9634	0.15282	140.768	0.02463
58.1585	0.15381	141.146	0.02453
58.3537	0.14541	141.525	0.02443
58.5489	0.14884	141.903	0.02434
58.744	0.1442	142.282	0.02424
58.9392	0.13735	142.66	0.02415
59.1343	0.14718	143.039	0.02405
59.3295	0.14387	143.417	0.02396
59.5247	0.14	143.795	0.02387
59.7198	0.14232	144.174	0.02378
59.915	0.13624	144.552	0.02369
60.1101	0.13956	144.931	0.02361
60.3053	0.14088	145.309	0.02352
60.5005	0.14298	145.687	0.02344
60.6956	0.14232	146.066	0.02335
60.8908	0.13934	146.444	0.02327
61.086	0.14133	146.823	0.02319
61.2811	0.13536	147.201	0.02311
61.4763	0.13878	147.579	0.02303
61.6715	0.13613	147.958	0.02295
61.8666	0.13558	148.336	0.02287
62.0618	0.13547	148.715	0.0228
62.257	0.12155	149.093	0.02272
62.4521	0.12376	149.471	0.02265
62.6473	0.13293	149.85	0.02257
62.8424	0.13779	150.228	0.0225
63.0376	0.13249	150.607	0.02243
63.2328	0.12751	150.985	0.02236
63.4279	0.12641	151.364	0.02229
63.6231	0.12354	151.742	0.02222
63.8182	0.12508	152.12	0.02215
64.0134	0.12265	152.499	0.02208
64.2086	0.12387	152.877	0.02202
64.4037	0.12144	153.256	0.02195
64.5989	0.11956	153.634	0.02189
64.7941	0.12541	154.012	0.02182
64.9892	0.11525	154.391	0.02176
65.1844	0.12354	154.769	0.0217
65.3795	0.12144	155.148	0.02164
65.5747	0.12122	155.526	0.02158
65.7699	0.11912	155.904	0.02152
65.965	0.11436	156.283	0.02146
66.1602	0.11834	156.661	0.0214
66.3554	0.11569	157.04	0.02134
66.5505	0.12188	157.418	0.02129
66.7457	0.11547	157.796	0.02123
66.9408	0.12133	158.175	0.02117
67.136	0.11138	158.553	0.02112
67.3312	0.12232	158.932	0.02107
67.5263	0.11337	159.31	0.02101
67.7215	0.11646	159.689	0.02096
67.9167	0.11282	160.067	0.02091
68.1118	0.11149	160.445	0.02086
68.307	0.11392	160.824	0.02081
68.5022	0.10663	161.202	0.02076
68.6973	0.11293	161.581	0.02071
68.8925	0.11039	161.959	0.02066
69.0876	0.11193	162.337	0.02061
69.2828	0.10718	162.716	0.02056
69.478	0.1074	163.094	0.02052
69.6731	0.10674	163.473	0.02047
69.8683	0.10243	163.851	0.02043
70.0635	0.09945	164.229	0.02038
70.2586	0.10254	164.608	0.02034
70.4538	0.10486	164.986	0.02029
70.6489	0.10409	165.365	0.02025
70.8441	0.10354	165.743	0.02021
71.0393	0.10519	166.121	0.02017
71.2344	0.10442	166.5	0.02012
71.4296	0.10564	166.878	0.02008
71.6248	0.10387	167.257	0.02004
71.8199	0.09989	167.635	0.02
72.0151	0.10343	168.014	0.01996
72.2103	0.10088	168.392	0.01992
72.4054	0.09912	168.77	0.01989
72.6006	0.09414	169.149	0.01985
72.7957	0.09934	169.527	0.01981
72.9909	0.09867	169.906	0.01977
73.1861	0.09801	170.284	0.01974
73.3812	0.09127	170.662	0.0197
73.5764	0.09337	171.041	0.01967
73.7716	0.09547	171.419	0.01963
73.9667	0.09912	171.798	0.0196
74.1619	0.09193	172.176	0.01956
74.357	0.09503	172.554	0.01953
74.5522	0.09414	172.933	0.01949
74.7474	0.09337	173.311	0.01946
74.9425	0.09425	173.69	0.01943
75.1377	0.08486	174.068	0.0194
75.3329	0.0958	174.446	0.01937
75.528	0.09193	174.825	0.01933
75.7232	0.08829	175.203	0.0193
75.9183	0.08508	175.582	0.01927
76.1135	0.09525	175.96	0.01924
76.3087	0.0874	176.339	0.01921
76.5038	0.08851	176.717	0.01918
76.699	0.08961	177.095	0.01916
76.8942	0.09006	177.474	0.01913
77.0893	0.08641	177.852	0.0191
77.2845	0.08652	178.231	0.01907
77.4797	0.08575	178.609	0.01904
77.6748	0.07779	178.987	0.01902
77.87	0.08674	179.366	0.01899
78.0651	0.08917	179.744	0.01896
78.2603	0.09006	180.123	0.01894
78.4555	0.08343	180.501	0.01891
78.6506	0.08011	180.879	0.01889
78.8458	0.08387	181.258	0.01886
79.0409	0.08652	181.636	0.01884
79.2361	0.08199	182.015	0.01881
79.4313	0.07978	182.393	0.01879
79.6264	0.07735	182.771	0.01876
79.8216	0.08387	183.15	0.01874
80.0168	0.08144	183.528	0.01872
80.2119	0.07669	183.907	0.01869
80.4071	0.07746	184.285	0.01867
80.6022	0.08365	184.663	0.01865
80.7974	0.08044	185.042	0.01863
80.9926	0.07591	185.42	0.01861
81.1877	0.07923	185.799	0.01859
81.3829	0.07481	186.177	0.01856
81.5781	0.07834	186.556	0.01854
81.7732	0.08442	186.934	0.01852
81.9684	0.07613	187.312	0.0185
82.1636	0.07878	187.691	0.01848
82.3587	0.07779	188.069	0.01846
82.5539	0.07624	188.448	0.01844
82.749	0.07425	188.826	0.01842
82.9442	0.07856	189.204	0.0184
83.1394	0.07083	189.583	0.01839
83.3345	0.07591	189.961	0.01837
83.5297	0.08088	190.34	0.01835
83.7249	0.0758	190.718	0.01833
83.92	0.06939	191.096	0.01831
84.1152	0.0695	191.475	0.01829
84.3103	0.07381	191.853	0.01828
84.5055	0.06873	192.232	0.01826
84.7007	0.07249	192.61	0.01824
84.8958	0.07072	192.988	0.01823
85.091	0.07138	193.367	0.01821
85.2862	0.07271	193.745	0.01819
85.4813	0.06597	194.124	0.01818
85.6765	0.07348	194.502	0.01816
85.8717	0.06707	194.881	0.01815
86.0668	0.06862	195.259	0.01813
86.262	0.0642	195.637	0.01812
86.4571	0.06707	196.016	0.0181
86.6523	0.06508	196.394	0.01809
86.8475	0.06597	196.773	0.01807
87.0426	0.07138	197.151	0.01806
87.2378	0.06895	197.529	0.01804
87.433	0.06807	197.908	0.01803
87.6281	0.06575	198.286	0.01801
87.8233	0.06575	198.665	0.018
88.0184	0.06519	199.043	0.01799
88.2136	0.05967	199.421	0.01797
88.4088	0.06376	199.8	0.01796
88.6039	0.06497	200.178	0.01795
88.7991	0.06033	200.557	0.01793
88.9942	0.06276	200.935	0.01792
89.1894	0.0621	201.313	0.01791
89.3846	0.06519	201.692	0.0179
89.5797	0.06895	202.07	0.01788
89.7749	0.06188	202.449	0.01787
89.9701	0.06044	202.827	0.01786
90.1652	0.06519	203.206	0.01785
90.3604	0.05702	203.584	0.01784
90.5556	0.06177	203.962	0.01782
90.7507	0.06122	204.341	0.01781
90.9459	0.06022	204.719	0.0178
91.141	0.06519	205.098	0.01779
91.3362	0.05934	205.476	0.01778
91.5314	0.06475	205.854	0.01777
91.7265	0.0589	206.233	0.01776
91.9217	0.06331	206.611	0.01775
92.1169	0.06166	206.99	0.01774
92.312	0.06033	207.368	0.01773
92.5072	0.06088	207.746	0.01772
92.7023	0.0632	208.125	0.01771
92.8975	0.06166	208.503	0.0177
93.0927	0.0621	208.882	0.01769
93.2878	0.05823	209.26	0.01768
93.483	0.05768	209.638	0.01767
93.6782	0.0516	210.017	0.01766
93.8733	0.05425	210.395	0.01765
94.0685	0.05425	210.774	0.01764
94.2636	0.05602	211.152	0.01763
94.4588	0.05878	211.531	0.01762
94.654	0.05724	211.909	0.01762
94.8491	0.06	212.287	0.01761
95.0443	0.05337	212.666	0.0176
95.2395	0.0537	213.044	0.01759
95.4346	0.05315	213.423	0.01758
95.6298	0.05315	213.801	0.01757
95.825	0.0547	214.179	0.01756
96.0201	0.0547	214.558	0.01756
96.2153	0.05193	214.936	0.01755
96.4104	0.05536	215.315	0.01754
96.6056	0.05436	215.693	0.01753
96.8008	0.05425	216.071	0.01753
96.9959	0.04586	216.45	0.01752
97.1911	0.05083	216.828	0.01751
97.3863	0.05028	217.207	0.0175
97.5814	0.05127	217.585	0.0175
97.7766	0.05039	217.963	0.01749
97.9717	0.05271	218.342	0.01748
98.1669	0.05116	218.72	0.01748
98.3621	0.05282	219.099	0.01747
98.5572	0.05105	219.477	0.01746
98.7524	0.05006	219.856	0.01746
98.9476	0.05127	220.234	0.01745
99.1427	0.05204	220.612	0.01744
99.3379	0.0505	220.991	0.01744
99.5331	0.0505	221.369	0.01743
99.7282	0.05348	221.748	0.01742
99.9234	0.05249	222.126	0.01742
100.119	0.05105	222.504	0.01741
100.314	0.05171	222.883	0.01741
100.509	0.04718	223.261	0.0174
100.704	0.04718	223.64	0.01739
100.899	0.04685	224.018	0.01739
101.094	0.04994	224.396	0.01738
101.29	0.04751	224.775	0.01738
101.485	0.04851	225.153	0.01737
101.68	0.04619	225.532	0.01737
101.875	0.04519	225.91	0.01736
102.07	0.05083	226.288	0.01735
102.265	0.04773	226.667	0.01735
102.46	0.05039	227.045	0.01734
102.656	0.04751	227.424	0.01734
102.851	0.0421	227.802	0.01733
103.046	0.04387	228.181	0.01733
103.241	0.04486	228.559	0.01732
103.436	0.04685	228.937	0.01732
103.631	0.04707	229.316	0.01731
103.827	0.0484	229.694	0.01731
104.022	0.04343	230.073	0.0173
104.217	0.04519	230.451	0.0173
104.412	0.04453	230.829	0.0173
104.607	0.0442	231.208	0.01729
104.802	0.04343	231.586	0.01729
104.998	0.04508	231.965	0.01728
105.193	0.04376	232.343	0.01728
105.388	0.04486	232.721	0.01727
105.583	0.04343	233.1	0.01727
105.778	0.04475	233.478	0.01727
105.973	0.04575	233.857	0.01726
106.169	0.04464	234.235	0.01726
106.364	0.04718	234.613	0.01725
106.559	0.04365	234.992	0.01725
106.754	0.04066	235.37	0.01725
106.949	0.04077	235.749	0.01724
107.144	0.04177	236.127	0.01724
107.34	0.04265	236.506	0.01723
107.535	0.04099	236.884	0.01723
107.73	0.04619	237.262	0.01723
107.925	0.0411	237.641	0.01722
108.12	0.04199	238.019	0.01722
108.315	0.04497	238.398	0.01722
108.511	0.0442	238.776	0.01721
108.706	0.03735	239.154	0.01721
108.901	0.03945	239.533	0.01721
109.096	0.04177	239.911	0.0172
109.291	0.0389	240.29	0.0172
109.486	0.04066	240.668	0.0172
109.682	0.04199	241.046	0.01719
109.877	0.03834	241.425	0.01719
110.072	0.0389	241.803	0.01719
110.267	0.03978	242.182	0.01718
110.462	0.04044	242.56	0.01718
110.657	0.04177	242.938	0.01718
110.852	0.04077	243.317	0.01717
111.048	0.03923	243.695	0.01717
111.243	0.03923	244.074	0.01717
111.438	0.04166	244.452	0.01716
111.633	0.03359	244.831	0.01716
111.828	0.03448	245.209	0.01716
112.023	0.03978	245.587	0.01716
112.219	0.03989	245.966	0.01715
112.414	0.03812	246.344	0.01715
112.609	0.03956	246.723	0.01715
112.804	0.03702	247.101	0.01715
112.999	0.03735	247.479	0.01714
113.194	0.03425	247.858	0.01714
113.39	0.03812	248.236	0.01714
113.585	0.03691	248.615	0.01714
113.78	0.03956	248.993	0.01713
113.975	0.04011	249.371	0.01713
114.17	0.03669	249.75	0.01713
114.365	0.03702	250.128	0.01713
114.561	0.03646	250.507	0.01712
114.756	0.03691	250.885	0.01712
114.951	0.03669	251.263	0.01712
115.146	0.0358	251.642	0.01712
115.341	0.03702	252.02	0.01711
115.536	0.03702	252.399	0.01711
115.732	0.03425	252.777	0.01711
115.927	0.03867	253.155	0.01711
116.122	0.03359	253.534	0.01711
116.317	0.03635	253.912	0.0171
116.512	0.03602	254.291	0.0171
116.707	0.03547	254.669	0.0171
116.903	0.03326	255.048	0.0171
117.098	0.03635	255.426	0.0171
117.293	0.03326	255.804	0.01709
117.488	0.03691	256.183	0.01709
117.683	0.03613	256.561	0.01709
117.878	0.03547	256.94	0.01709
118.074	0.03271	257.318	0.01709
118.269	0.03094	257.696	0.01708
118.464	0.03558	258.075	0.01708
118.659	0.03481	258.453	0.01708
118.854	0.0316	258.832	0.01708
119.049	0.0316	259.21	0.01708
119.244	0.03746	259.588	0.01708
119.44	0.03448	259.967	0.01707
119.635	0.03293	260.345	0.01707
119.83	0.0337	260.724	0.01707
120.025	0.03746	261.102	0.01707
120.22	0.03249	261.48	0.01707
120.415	0.03558	261.859	0.01707
120.611	0.03315	262.237	0.01706
120.806	0.03127	262.616	0.01706
121.001	0.0316	262.994	0.01706
121.196	0.0347	263.373	0.01706
121.391	0.02862	263.751	0.01706
121.586	0.03547	264.129	0.01706
121.782	0.0347	264.508	0.01706
121.977	0.03149	264.886	0.01705
122.172	0.02917	265.265	0.01705
122.367	0.03116	265.643	0.01705
122.562	0.03249	266.021	0.01705
122.757	0.03448	266.4	0.01705
122.953	0.03503	266.778	0.01705
123.148	0.03238	267.157	0.01705
123.343	0.03215	267.535	0.01705
123.538	0.03193	267.913	0.01704
123.733	0.03514	268.292	0.01704
123.928	0.03249	268.67	0.01704
124.124	0.03149	269.049	0.01704
124.319	0.0347	269.427	0.01704
124.514	0.03193	269.805	0.01704
124.709	0.03238	270.184	0.01704
124.904	0.03293	270.562	0.01704
125.099	0.03171	270.941	0.01703
125.295	0.02939	271.319	0.01703
125.49	0.03459	271.698	0.01703
125.685	0.0316	272.076	0.01703
125.88	0.03149	272.454	0.01703
126.075	0.02807	272.833	0.01703
126.27	0.03127	273.211	0.01703
126.466	0.03006	273.59	0.01703
126.661	0.03182	273.968	0.01703
126.856	0.0305	274.346	0.01702
127.051	0.03127	274.725	0.01702
127.246	0.03171	275.103	0.01702
127.441	0.02983	275.482	0.01702
127.636	0.03017	275.86	0.01702
127.832	0.02895	276.238	0.01702
128.027	0.03017	276.617	0.01702
128.222	0.02818	276.995	0.01702
128.417	0.0305	277.374	0.01702
128.612	0.02906	277.752	0.01702
128.807	0.02541	278.13	0.01701
129.003	0.02608	278.509	0.01701
129.198	0.02773	278.887	0.01701
129.393	0.02785	279.266	0.01701
129.588	0.0274	279.644	0.01701
129.783	0.02961	280.023	0.01701
129.978	0.02641	280.401	0.01701
130.174	0.02961	280.779	0.01701
130.369	0.02895	281.158	0.01701
130.564	0.02818	281.536	0.01701
130.759	0.03215	281.915	0.01701
130.954	0.02939	282.293	0.01701
131.149	0.0295	282.671	0.017
131.345	0.02972	283.05	0.017
131.54	0.02707	283.428	0.017
131.735	0.02564	283.807	0.017
131.93	0.02818	284.185	0.017
132.125	0.0274	284.563	0.017
132.32	0.02663	284.942	0.017
132.516	0.02619	285.32	0.017
132.711	0.02751	285.699	0.017
132.906	0.02641	286.077	0.017
133.101	0.02597	286.455	0.017
133.296	0.0295	286.834	0.017
133.491	0.02597	287.212	0.017
133.687	0.02807	287.591	0.017
133.882	0.02564	287.969	0.017
134.077	0.02696	288.348	0.01699
134.272	0.02575	288.726	0.01699
134.467	0.02762	289.104	0.01699
134.662	0.02884	289.483	0.01699
134.858	0.02718	289.861	0.01699
135.053	0.02707	290.24	0.01699
135.248	0.02663	290.618	0.01699
135.443	0.02475	290.996	0.01699
135.638	0.02652	291.375	0.01699
135.833	0.02486	291.753	0.01699
136.028	0.02641	292.132	0.01699
136.224	0.0263	292.51	0.01699
136.419	0.02785	292.888	0.01699
136.614	0.02619	293.267	0.01699
136.809	0.02409	293.645	0.01699
137.004	0.02729	294.024	0.01699
137.199	0.02674	294.402	0.01699
137.395	0.02552	294.78	0.01698
137.59	0.0274	295.159	0.01698
137.785	0.02685	295.537	0.01698
137.98	0.02608	295.916	0.01698
138.175	0.02552	296.294	0.01698
138.37	0.02597	296.673	0.01698
138.566	0.02906	297.051	0.01698
138.761	0.02862	297.429	0.01698
138.956	0.02564	297.808	0.01698
139.151	0.0242	298.186	0.01698
139.346	0.02376	298.565	0.01698
139.541	0.02453	298.943	0.01698
139.737	0.02243	299.321	0.01698
139.932	0.02508	299.7	0.01698
140.127	0.02718	300.078	0.01698
140.322	0.02575	300.457	0.01698
140.517	0.02453	300.835	0.01698
140.712	0.02431	301.213	0.01698
140.908	0.02718	301.592	0.01698
141.103	0.02365	301.97	0.01698
141.298	0.0242	302.349	0.01698
141.493	0.02442	302.727	0.01698
141.688	0.02486	303.105	0.01698
141.883	0.02298	303.484	0.01697
142.079	0.02541	303.862	0.01697
142.274	0.02188	304.241	0.01697
142.469	0.02641	304.619	0.01697
142.664	0.02331	304.998	0.01697
142.859	0.02486	305.376	0.01697
143.054	0.02453	305.754	0.01697
143.25	0.02453	306.133	0.01697
143.445	0.02541	306.511	0.01697
143.64	0.02575	306.89	0.01697
143.835	0.02199	307.268	0.01697
144.03	0.02398	307.646	0.01697
144.225	0.02475	308.025	0.01697
144.421	0.02586	308.403	0.01697
144.616	0.02486	308.782	0.01697
144.811	0.02398	309.16	0.01697
145.006	0.02376	309.538	0.01697
145.201	0.02354	309.917	0.01697
145.396	0.02376	310.295	0.01697
145.591	0.02376	310.674	0.01697
145.787	0.02442	311.052	0.01697
145.982	0.02453	311.43	0.01697
146.177	0.02586	311.809	0.01697
146.372	0.02508	312.187	0.01697
146.567	0.0232	312.566	0.01697
146.762	0.02287	312.944	0.01697
146.958	0.0221	313.322	0.01697
147.153	0.02541	313.701	0.01697
147.348	0.02409	314.079	0.01697
147.543	0.02564	314.458	0.01697
147.738	0.02409	314.836	0.01697
147.933	0.02133	315.215	0.01697
148.129	0.0221	315.593	0.01696
148.324	0.02221	315.971	0.01696
148.519	0.0242	316.35	0.01696
148.714	0.02376	316.728	0.01696
148.909	0.02066	317.107	0.01696
149.104	0.02309	317.485	0.01696
149.3	0.02287	317.863	0.01696
149.495	0.02398	318.242	0.01696
149.69	0.02309	318.62	0.01696
149.885	0.02144	318.999	0.01696
150.08	0.01945	319.377	0.01696
150.275	0.02343	319.755	0.01696
150.471	0.02066	320.134	0.01696
150.666	0.02077	320.512	0.01696
150.861	0.02376	320.891	0.01696
151.056	0.02088	321.269	0.01696
151.251	0.02409	321.647	0.01696
151.446	0.0242	322.026	0.01696
151.642	0.02232	322.404	0.01696
151.837	0.02232	322.783	0.01696
152.032	0.01989	323.161	0.01696
152.227	0.02343	323.54	0.01696
152.422	0.02309	323.918	0.01696
152.617	0.02608	324.296	0.01696
152.812	0.02398	324.675	0.01696
153.008	0.02387	325.053	0.01696
153.203	0.02099	325.432	0.01696
153.398	0.01867	325.81	0.01696
153.593	0.02155	326.188	0.01696
153.788	0.02077	326.567	0.01696
153.983	0.02442	326.945	0.01696
154.179	0.02354	327.324	0.01696
154.374	0.02088	327.702	0.01696
154.569	0.01867	328.08	0.01696
154.764	0.02055	328.459	0.01696
154.959	0.02133	328.837	0.01696
155.154	0.0232	329.216	0.01696
155.35	0.02133	329.594	0.01696
155.545	0.02022	329.972	0.01696
155.74	0.02265	330.351	0.01696
155.935	0.02155	330.729	0.01696
156.13	0.02033	331.108	0.01696
156.325	0.02022	331.486	0.01696
156.521	0.02243	331.865	0.01696
156.716	0.02232	332.243	0.01696
156.911	0.02122	332.621	0.01696
157.106	0.02133	333	0.01696
157.301	0.02077	333.378	0.01696
157.496	0.0242	333.757	0.01696
157.692	0.02033	334.135	0.01696
157.887	0.02309	334.513	0.01696
158.082	0.02033	334.892	0.01696
158.277	0.02177	335.27	0.01696
158.472	0.02077	335.649	0.01696
158.667	0.02309	336.027	0.01696
158.863	0.02011	336.405	0.01696
159.058	0.02011	336.784	0.01696
159.253	0.0189	337.162	0.01695
159.448	0.02022	337.541	0.01695
159.643	0.02365	337.919	0.01695
159.838	0.02354	338.297	0.01695
160.034	0.02188	338.676	0.01695
160.229	0.02066	339.054	0.01695
160.424	0.02122	339.433	0.01695
160.619	0.02188	339.811	0.01695
160.814	0.02155	340.19	0.01695
161.009	0.02155	340.568	0.01695
161.204	0.02177	340.946	0.01695
161.4	0.0211	341.325	0.01695
161.595	0.01989	341.703	0.01695
161.79	0.01912	342.082	0.01695
161.985	0.01845	342.46	0.01695
162.18	0.02033	342.838	0.01695
162.375	0.02055	343.217	0.01695
162.571	0.01945	343.595	0.01695
162.766	0.02044	343.974	0.01695
162.961	0.02199	344.352	0.01695
163.156	0.01912	344.73	0.01695
163.351	0.02	345.109	0.01695
163.546	0.02011	345.487	0.01695
163.742	0.02055	345.866	0.01695
163.937	0.02022	346.244	0.01695
164.132	0.01967	346.622	0.01695
164.327	0.01934	347.001	0.01695
164.522	0.02055	347.379	0.01695
164.717	0.02144	347.758	0.01695
164.913	0.01989	348.136	0.01695
165.108	0.01713	348.515	0.01695
165.303	0.01923	348.893	0.01695
165.498	0.02044	349.271	0.01695
165.693	0.02133	349.65	0.01695
165.888	0.02011	350.028	0.01695
166.084	0.01945	350.407	0.01695
166.279	0.02011	350.785	0.01695
166.474	0.02044	351.163	0.01695
166.669	0.02276	351.542	0.01695
166.864	0.02144	351.92	0.01695
167.059	0.01834	352.299	0.01695
167.255	0.02166	352.677	0.01695
167.45	0.01978	353.055	0.01695
167.645	0.0232	353.434	0.01695
167.84	0.01923	353.812	0.01695
168.035	0.02376	354.191	0.01695
168.23	0.01912	354.569	0.01695
168.426	0.01978	354.947	0.01695
168.621	0.01878	355.326	0.01695
168.816	0.01923	355.704	0.01695
169.011	0.0211	356.083	0.01695
169.206	0.02044	356.461	0.01695
169.401	0.01945	356.84	0.01695
169.596	0.0221	357.218	0.01695
169.792	0.01978	357.596	0.01695
169.987	0.02077	357.975	0.01695
170.182	0.01978	358.353	0.01695
170.377	0.02022	358.732	0.01695
170.572	0.02099	359.11	0.01695
170.767	0.01823	359.488	0.01695
170.963	0.01878	359.867	0.01695
171.158	0.01779	360.245	0.01695
171.353	0.01834	360.624	0.01695
171.548	0.01967	361.002	0.01695
171.743	0.02011	361.38	0.01695
171.938	0.01912	361.759	0.01695
172.134	0.02077	362.137	0.01695
172.329	0.01989	362.516	0.01695
172.524	0.01845	362.894	0.01695
172.719	0.02033	363.272	0.01695
172.914	0.01945	363.651	0.01695
173.109	0.01978	364.029	0.01695
173.305	0.02088	364.408	0.01695
173.5	0.02	364.786	0.01695
173.695	0.01912	365.165	0.01695
173.89	0.02254	365.543	0.01695
174.085	0.01923	365.921	0.01695
174.28	0.01878	366.3	0.01695
174.476	0.01845	366.678	0.01695
174.671	0.01945	367.057	0.01695
174.866	0.02188	367.435	0.01695
175.061	0.02033	367.813	0.01695
175.256	0.02022	368.192	0.01695
175.451	0.02099	368.57	0.01695
175.647	0.01989	368.949	0.01695
175.842	0.01746	369.327	0.01695
176.037	0.02022	369.705	0.01695
176.232	0.01856	370.084	0.01695
176.427	0.01912	370.462	0.01695
176.622	0.01834	370.841	0.01695
176.818	0.01768	371.219	0.01695
177.013	0.01746	371.597	0.01695
177.208	0.02	371.976	0.01695
177.403	0.01768	372.354	0.01695
177.598	0.01779	372.733	0.01695
177.793	0.02022	373.111	0.01695
177.988	0.01989	373.49	0.01695
178.184	0.01735	373.868	0.01695
178.379	0.01801	374.246	0.01695
178.574	0.01867	374.625	0.01695
178.769	0.02088	375.003	0.01695
178.964	0.02011	375.382	0.01695
179.159	0.01845	375.76	0.01695
179.355	0.01912	376.138	0.01695
179.55	0.01867	376.517	0.01695
179.745	0.02144	376.895	0.01695
179.94	0.01713	377.274	0.01695
180.135	0.01823	377.652	0.01695
180.33	0.01779	378.03	0.01695
180.526	0.02011
180.721	0.01724
180.916	0.01834
181.111	0.01989
181.306	0.0189
181.501	0.02099
181.697	0.01845
181.892	0.01602
182.087	0.01901
182.282	0.01746
182.477	0.01867
182.672	0.01757
182.868	0.01834
183.063	0.01867
183.258	0.01878
183.453	0.01724
183.648	0.01635
183.843	0.02254
184.039	0.01834
184.234	0.01956
184.429	0.0168
184.624	0.01845
184.819	0.0168
185.014	0.0179
185.21	0.01978
185.405	0.0179
185.6	0.01624
185.795	0.0189
185.99	0.01823
186.185	0.01945
186.381	0.01525
186.576	0.01713
186.771	0.01713
186.966	0.01713
187.161	0.02133
187.356	0.01845
187.551	0.0221
187.747	0.01823
187.942	0.01878
188.137	0.0179
188.332	0.01757
188.527	0.01547
188.722	0.01945
188.918	0.01834
189.113	0.01691
189.308	0.01978
189.503	0.01657
189.698	0.01602
189.893	0.02243
190.089	0.01856
190.284	0.0179
190.479	0.01669
190.674	0.01801
190.869	0.01856
191.064	0.01768
191.26	0.01624
191.455	0.02011
191.65	0.01724
191.845	0.02099
192.04	0.01801
192.235	0.02011
192.431	0.01558
192.626	0.01945
192.821	0.01978
193.016	0.01989
193.211	0.01867
193.406	0.01956
193.602	0.01624
193.797	0.01669
193.992	0.01746
194.187	0.01801
194.382	0.01967
194.577	0.01934
194.773	0.01514
194.968	0.01834
195.163	0.01713
195.358	0.01768
195.553	0.0179
195.748	0.01834
195.943	0.0168
196.139	0.01845
196.334	0.02022
196.529	0.01779
196.724	0.01956
196.919	0.01746
197.114	0.01514
197.31	0.0211
197.505	0.01989
197.7	0.01536
197.895	0.01878
198.09	0.01691
198.285	0.01746
198.481	0.01724
198.676	0.01414
198.871	0.01547
199.066	0.01724
199.261	0.02
199.456	0.01768
199.652	0.01746
199.847	0.01735
200.042	0.01691
200.237	0.01448
200.432	0.01934
200.627	0.01867
200.823	0.01779
201.018	0.01569
201.213	0.01956
201.408	0.01834
201.603	0.01669
201.798	0.01613
201.994	0.01856
202.189	0.01569
202.384	0.01757
202.579	0.01978
202.774	0.01801
202.969	0.01525
203.165	0.01646
203.36	0.01691
203.555	0.01691
203.75	0.01934
203.945	0.01735
204.14	0.01547
204.335	0.01624
204.531	0.01834
204.726	0.01735
204.921	0.01702
205.116	0.01702
205.311	0.01878
205.506	0.0179
205.702	0.01823
205.897	0.01724
206.092	0.01602
206.287	0.01569
206.482	0.01834
206.677	0.01635
206.873	0.01713
207.068	0.02033
207.263	0.01702
207.458	0.01691
207.653	0.01757
207.848	0.01481
208.044	0.01757
208.239	0.01746
208.434	0.01691
208.629	0.01702
208.824	0.01602
209.019	0.01901
209.215	0.01989
209.41	0.01669
209.605	0.0179
209.8	0.01823
209.995	0.01779
210.19	0.01669
210.386	0.01425
210.581	0.01569
210.776	0.01635
210.971	0.01724
211.166	0.01547
211.361	0.01823
211.557	0.01746
211.752	0.01691
211.947	0.01702
212.142	0.0168
212.337	0.01635
212.532	0.0137
212.727	0.01624
212.923	0.01878
213.118	0.01856
213.313	0.01635
213.508	0.01801
213.703	0.01878
213.898	0.01547
214.094	0.01635
214.289	0.01724
214.484	0.0189
214.679	0.01624
214.874	0.01768
215.069	0.01569
215.265	0.01923
215.46	0.01657
215.655	0.01912
215.85	0.01901
216.045	0.01613
216.24	0.01823
216.436	0.01746
216.631	0.01536
216.826	0.01624
217.021	0.0158
217.216	0.02
217.411	0.01547
217.607	0.01945
217.802	0.01702
217.997	0.01834
218.192	0.01713
218.387	0.01978
218.582	0.01657
218.778	0.01569
218.973	0.01503
219.168	0.01602
219.363	0.01547
219.558	0.02066
219.753	0.01735
219.949	0.01746
220.144	0.0168
220.339	0.01812
220.534	0.01746
220.729	0.0189
220.924	0.0168
221.119	0.01746
221.315	0.01624
221.51	0.01757
221.705	0.01569
221.9	0.01591
222.095	0.0137
222.29	0.01779
222.486	0.01768
222.681	0.01779
222.876	0.01746
223.071	0.01635
223.266	0.01823
223.461	0.02044
223.657	0.02011
223.852	0.0168
224.047	0.01923
224.242	0.01536
224.437	0.01779
224.632	0.01735
224.828	0.01934
225.023	0.01602
225.218	0.01779
225.413	0.0158
225.608	0.01779
225.803	0.01492
225.999	0.01934
226.194	0.01646
226.389	0.01845
226.584	0.01591
226.779	0.01503
226.974	0.01702
227.17	0.01669
227.365	0.01801
227.56	0.01624
227.755	0.0179
227.95	0.01779
228.145	0.01514
228.341	0.01856
228.536	0.01702
228.731	0.01646
228.926	0.01735
229.121	0.01613
229.316	0.01691
229.511	0.01801
229.707	0.01691
229.902	0.01735
230.097	0.01856
230.292	0.01746
230.487	0.01867
230.682	0.01569
230.878	0.01691
231.073	0.01691
231.268	0.01591
231.463	0.01669
231.658	0.01702
231.853	0.01591
232.049	0.01702
232.244	0.0189
232.439	0.01735
232.634	0.01691
232.829	0.01514
233.024	0.01856
233.22	0.01735
233.415	0.01481
233.61	0.01669
233.805	0.01801
234	0.01536
234.195	0.01901
234.391	0.01669
234.586	0.01768
234.781	0.01691
234.976	0.01635
235.171	0.01635
235.366	0.01392
235.562	0.01459
235.757	0.01856
235.952	0.01845
236.147	0.01602
236.342	0.0158
236.537	0.01624
236.733	0.01613
236.928	0.01691
237.123	0.01713
237.318	0.01503
237.513	0.01735
237.708	0.0168
237.903	0.01702
238.099	0.01812
238.294	0.01669
238.489	0.01613
238.684	0.01746
238.879	0.01657
239.074	0.01613
239.27	0.01669
239.465	0.01713
239.66	0.01657
239.855	0.01558
240.05	0.01569
240.245	0.01691
240.441	0.0137
240.636	0.01691
240.831	0.01779
241.026	0.01691
241.221	0.01812
241.416	0.01812
241.612	0.01713
241.807	0.01801
242.002	0.0158
242.197	0.01691
242.392	0.01702
242.587	0.01856
242.783	0.01613
242.978	0.01525
243.173	0.01602
243.368	0.01448
243.563	0.01669
243.758	0.01448
243.954	0.01713
244.149	0.01591
244.344	0.01657
244.539	0.01669
244.734	0.01845
244.929	0.01602
245.125	0.01669
245.32	0.01691
245.515	0.01823
245.71	0.0168
245.905	0.01746
246.1	0.0168
246.295	0.01558
246.491	0.01801
246.686	0.01459
246.881	0.01834
247.076	0.01669
247.271	0.01624
247.466	0.01834
247.662	0.01746
247.857	0.01646
248.052	0.01558
248.247	0.01713
248.442	0.01459
248.637	0.01646
248.833	0.01691
249.028	0.01735
249.223	0.01558
249.418	0.01757
249.613	0.0179
249.808	0.01613
250.004	0.0168
250.199	0.01646
250.394	0.01823
250.589	0.0179
250.784	0.01779
250.979	0.01669
251.175	0.01956
251.37	0.01878
251.565	0.01503
251.76	0.01492
251.955	0.0179
252.15	0.01856
252.346	0.01724
252.541	0.01602
252.736	0.01735
252.931	0.0179
253.126	0.01735
253.321	0.01834
253.517	0.01746
253.712	0.01856
253.907	0.01801
254.102	0.01812
254.297	0.0158
254.492	0.01702
254.688	0.01138
254.883	0.01934
255.078	0.01536
255.273	0.01602
255.468	0.01779
255.663	0.01768
255.858	0.0179
256.054	0.01602
256.249	0.01702
256.444	0.01602
256.639	0.01735
256.834	0.01646
257.029	0.01613
257.225	0.01635
257.42	0.01746
257.615	0.01547
257.81	0.01624
258.005	0.01945
258.2	0.01514
258.396	0.01713
258.591	0.01602
258.786	0.01514
258.981	0.01503
259.176	0.01878
259.371	0.01713
259.567	0.01492
259.762	0.01779
259.957	0.0158
260.152	0.01569
260.347	0.01613
260.542	0.01757
260.738	0.01503
260.933	0.01823
261.128	0.01536
261.323	0.01856
261.518	0.01702
261.713	0.01779
261.909	0.01448
262.104	0.01337
262.299	0.01956
262.494	0.01812
262.689	0.01536
262.884	0.01569
263.079	0.01492
263.275	0.01646
263.47	0.01569
263.665	0.01757
263.86	0.01624
264.055	0.01425
264.25	0.01856
264.446	0.0168
264.641	0.01823
264.836	0.01878
265.031	0.0189
265.226	0.01757
265.421	0.01624
265.617	0.01713
265.812	0.01867
266.007	0.01613
266.202	0.01558
266.397	0.01657
266.592	0.01536
266.788	0.01591
266.983	0.0179
267.178	0.01624
267.373	0.01558
267.568	0.01801
267.763	0.01613
267.959	0.01812
268.154	0.01823
268.349	0.01492
268.544	0.01669
268.739	0.01337
268.934	0.01878
269.13	0.01514
269.325	0.01856
269.52	0.0189
269.715	0.01746
269.91	0.0179
270.105	0.01602
270.301	0.01702
270.496	0.01492
270.691	0.01525
270.886	0.01448
271.081	0.0147
271.276	0.0147
271.471	0.01768
271.667	0.01459
271.862	0.01702
272.057	0.01558
272.252	0.01414
272.447	0.01514
272.642	0.01912
272.838	0.01746
273.033	0.0168
273.228	0.01459
273.423	0.0158
273.618	0.01779
273.813	0.01624
274.009	0.01591
274.204	0.01834
274.399	0.01569
274.594	0.01657
274.789	0.01635
274.984	0.01481
275.18	0.01691
275.375	0.01448
275.57	0.01602
275.765	0.01459
275.96	0.01425
276.155	0.01635
276.351	0.01591
276.546	0.01536
276.741	0.01624
276.936	0.01856
277.131	0.0147
277.326	0.01812
277.522	0.01602
277.717	0.01702
277.912	0.01834
278.107	0.01569
278.302	0.0179
278.497	0.01746
278.693	0.0158
278.888	0.01448
279.083	0.01459
279.278	0.0168
279.473	0.01657
279.668	0.01669
279.863	0.01646
280.059	0.01669
280.254	0.01591
280.449	0.01646
280.644	0.01514
280.839	0.01724
281.034	0.01768
281.23	0.01481
281.425	0.01403
281.62	0.01702
281.815	0.01812
282.01	0.01724
282.205	0.01757
282.401	0.01613
282.596	0.01724
282.791	0.01812
282.986	0.01403
283.181	0.01724
283.376	0.01757
283.572	0.01691
283.767	0.01691
283.962	0.01536
284.157	0.01901
284.352	0.01713
284.547	0.0158
284.743	0.01856
284.938	0.01702
285.133	0.01845
285.328	0.01967
285.523	0.0158
285.718	0.0168
285.914	0.01657
286.109	0.01425
286.304	0.01558
286.499	0.01514
286.694	0.01901
286.889	0.01801
287.085	0.01735
287.28	0.01635
287.475	0.01536
287.67	0.01613
287.865	0.01514
288.06	0.01492
288.255	0.01536
288.451	0.01669
288.646	0.01558
288.841	0.01691
289.036	0.01547
289.231	0.01425
289.426	0.01591
289.622	0.01657
289.817	0.0147
290.012	0.01525
290.207	0.01448
290.402	0.01459
290.597	0.01392
290.793	0.01724
290.988	0.01646
291.183	0.01856
291.378	0.01779
291.573	0.0168
291.768	0.01613
291.964	0.01613
292.159	0.01536
292.354	0.01547
292.549	0.01823
292.744	0.01691
292.939	0.01713
293.135	0.01503
293.33	0.01757
293.525	0.01757
293.72	0.01702
293.915	0.01823
294.11	0.01591
294.306	0.01503
294.501	0.01757
294.696	0.01602
294.891	0.01569
295.086	0.01635
295.281	0.01525
295.477	0.01691
295.672	0.01713
295.867	0.01912
296.062	0.0179
296.257	0.01691
296.452	0.01735
296.647	0.01669
296.843	0.01669
297.038	0.01613
297.233	0.01591
297.428	0.01779
297.623	0.01779
297.818	0.0179
298.014	0.01436
298.209	0.01635
298.404	0.01657
298.599	0.01834
298.794	0.01215
298.989	0.01569
299.185	0.01657
299.38	0.01702
299.575	0.01646
299.77	0.01923
299.965	0.01536
300.16	0.01901
300.356	0.01657
300.551	0.01514
300.746	0.01691
300.941	0.01779
301.136	0.01768
301.331	0.01547
301.527	0.01834
301.722	0.01735
301.917	0.01735
302.112	0.01801
302.307	0.01867
302.502	0.0168
302.698	0.01746
302.893	0.01503
303.088	0.01967
303.283	0.01646
303.478	0.01801
303.673	0.01613
303.869	0.01536
304.064	0.01514
304.259	0.01569
304.454	0.01746
304.649	0.01525
304.844	0.01602
305.04	0.01757
305.235	0.01503
305.43	0.0168
305.625	0.01624
305.82	0.01801
306.015	0.01547
306.21	0.0189
306.406	0.01669
306.601	0.01547
306.796	0.01912
306.991	0.01657
307.186	0.01558
307.381	0.01779
307.577	0.01635
307.772	0.0168
307.967	0.01613
308.162	0.01514
308.357	0.0147
308.552	0.01746
308.748	0.01569
308.943	0.01746
309.138	0.01602
309.333	0.01768
309.528	0.01669
309.723	0.01635
309.919	0.01569
310.114	0.01624
310.309	0.01735
310.504	0.01624
310.699	0.01657
310.894	0.01536
311.09	0.01735
311.285	0.01635
311.48	0.01503
311.675	0.01547
311.87	0.01757
312.065	0.01823
312.261	0.01657
312.456	0.01878
312.651	0.01691
312.846	0.01403
313.041	0.01481
313.236	0.01735
313.432	0.01613
313.627	0.01624
313.822	0.01646
314.017	0.0147
314.212	0.01746
314.407	0.01547
314.602	0.01746
314.798	0.01624
314.993	0.01967
315.188	0.01613
315.383	0.01514
315.578	0.0168
315.773	0.01735
315.969	0.01536
316.164	0.01702
316.359	0.01657
316.554	0.01713
316.749	0.01646
316.944	0.01459
317.14	0.01547
317.335	0.01381
317.53	0.01669
317.725	0.0168
317.92	0.01547
318.115	0.01536
318.311	0.01657
318.506	0.01613
318.701	0.01691
318.896	0.01569
319.091	0.01702
319.286	0.01558
319.482	0.01624
319.677	0.01536
319.872	0.01569
320.067	0.0147
320.262	0.0179
320.457	0.01602
320.653	0.01547
320.848	0.01713
321.043	0.01823
321.238	0.01801
321.433	0.01746
321.628	0.01613
321.824	0.0147
322.019	0.01348
322.214	0.01834
322.409	0.01569
322.604	0.01459
322.799	0.01624
322.994	0.01525
323.19	0.01657
323.385	0.01602
323.58	0.01492
323.775	0.01691
323.97	0.01768
324.165	0.0158
324.361	0.01448
324.556	0.0158
324.751	0.01503
324.946	0.01492
325.141	0.01646
325.336	0.0158
325.532	0.01823
325.727	0.01304
325.922	0.0147
326.117	0.01967
326.312	0.0158
326.507	0.01702
326.703	0.01525
326.898	0.01657
327.093	0.01702
327.288	0.01425
327.483	0.01481
327.678	0.01448
327.874	0.01624
328.069	0.01602
328.264	0.01646
328.459	0.01536
328.654	0.01547
328.849	0.01403
329.045	0.01746
329.24	0.01569
329.435	0.01591
329.63	0.01591
329.825	0.01547
330.02	0.01635
330.216	0.01646
330.411	0.01481
330.606	0.01713
330.801	0.0168
330.996	0.01724
331.191	0.01591
331.386	0.01635
331.582	0.01602
331.777	0.01923
331.972	0.01702
332.167	0.01514
332.362	0.01702
332.557	0.01525
332.753	0.01657
332.948	0.01845
333.143	0.01878
333.338	0.01459
333.533	0.01514
333.728	0.01912
333.924	0.01702
334.119	0.01624
334.314	0.0168
334.509	0.01514
334.704	0.01514
334.899	0.01536
335.095	0.01812
335.29	0.01525
335.485	0.01624
335.68	0.01613
335.875	0.01724
336.07	0.0158
336.266	0.01657
336.461	0.01591
336.656	0.01602
336.851	0.01613
337.046	0.01547
337.241	0.01525
337.437	0.0168
337.632	0.01569
337.827	0.01713
338.022	0.01801
338.217	0.01724
338.412	0.01691
338.608	0.01901
338.803	0.01602
338.998	0.01724
339.193	0.01856
339.388	0.0189
339.583	0.01646
339.778	0.01492
339.974	0.01591
340.169	0.01746
340.364	0.0168
340.559	0.01392
340.754	0.01591
340.949	0.01536
341.145	0.01702
341.34	0.01779
341.535	0.01536
341.73	0.01293
341.925	0.01746
342.12	0.01591
342.316	0.01448
342.511	0.01414
342.706	0.01669
342.901	0.01669
343.096	0.01569
343.291	0.01348
343.487	0.01657
343.682	0.01724
343.877	0.01591
344.072	0.01547
344.267	0.01602
344.462	0.01691
344.658	0.01713
344.853	0.01724
345.048	0.01602
345.243	0.01459
345.438	0.01425
345.633	0.01702
345.829	0.01514
346.024	0.01514
346.219	0.01635
346.414	0.01492
346.609	0.01779
346.804	0.0179
347	0.01624
347.195	0.0158
347.39	0.01624
347.585	0.01691
347.78	0.01702
347.975	0.01547
348.17	0.01702
348.366	0.01525
348.561	0.01669
348.756	0.01713
348.951	0.01691
349.146	0.01359
349.341	0.01669
349.537	0.01547
349.732	0.0158
349.927	0.01812
350.122	0.01591
350.317	0.01624
350.512	0.01558
350.708	0.01702
350.903	0.01414
351.098	0.01657
351.293	0.01757
351.488	0.01724
351.683	0.01525
351.879	0.01448
352.074	0.0179
352.269	0.01746
352.464	0.01735
352.659	0.01492
352.854	0.01624
353.05	0.01635
353.245	0.01481
353.44	0.01613
353.635	0.01602
353.83	0.01436
354.025	0.01624
354.221	0.01514
354.416	0.01657
354.611	0.01724
354.806	0.01768
355.001	0.01724
355.196	0.01757
355.392	0.01646
355.587	0.01646
355.782	0.01901
355.977	0.0168
356.172	0.01602
356.367	0.01669
356.562	0.01713
356.758	0.01613
356.953	0.01503
357.148	0.01624
357.343	0.01536
357.538	0.01591
357.733	0.01492
357.929	0.01691
358.124	0.01669
358.319	0.01602
358.514	0.01525
358.709	0.01746
358.904	0.01525
359.1	0.01834
359.295	0.01856
359.49	0.01547
359.685	0.01735
359.88	0.01635
360.075	0.01669
360.271	0.01602
360.466	0.0147
360.661	0.01602
360.856	0.01536
361.051	0.01901
361.246	0.01691
361.442	0.01558
361.637	0.01746
361.832	0.01657
362.027	0.01492
362.222	0.01624
362.417	0.01591
362.613	0.01657
362.808	0.01669
363.003	0.01503
363.198	0.01459
363.393	0.01315
363.588	0.01779
363.784	0.01414
363.979	0.01724
364.174	0.01624
364.369	0.01735
364.564	0.01481
364.759	0.01381
364.954	0.01823
365.15	0.01691
365.345	0.01746
365.54	0.01414
365.735	0.01569
365.93	0.01215
366.125	0.01569
366.321	0.0158
366.516	0.01669
366.711	0.01657
366.906	0.01823
367.101	0.01613
367.296	0.01867
367.492	0.01934
367.687	0.01503
367.882	0.01503
368.077	0.01724
368.272	0.01779
368.467	0.01624
368.663	0.01569
368.858	0.01558
369.053	0.01558
369.248	0.0158
369.443	0.01812
369.638	0.01547
369.834	0.01867
370.029	0.01669
370.224	0.01293
370.419	0.01901
370.614	0.01657
370.809	0.01635
371.005	0.01602
371.2	0.01757
371.395	0.01724
371.59	0.01691
371.785	0.01713
371.98	0.0158
372.176	0.01724
372.371	0.01536
372.566	0.01746
372.761	0.01746
372.956	0.01536
373.151	0.01613
373.346	0.01657
373.542	0.01724
373.737	0.01657
373.932	0.01735
374.127	0.01403
374.322	0.0179
374.517	0.01481
374.713	0.0158
374.908	0.01525
375.103	0.01702
[truncated: 15 more rows]

## Sheet: Fig. 1d
					Insert of Fig.1d
	ms-PL decay curve		the fitting curve			ms-PL decay curve		the fitting curve
Delay time/us	PL intensity/Nor.	Delay time/us	PL intensity/Nor.		Delay time/us	PL intensity/Nor.	Delay time/us	PL intensity/Nor.
-1300	0.9919	2120	0.12335		0	1	0	0.96792
-1280	0.99629	2133.57	0.11471		20	0.86909	13.5736	0.90014
-1260	0.99479	2147.15	0.10699		40	0.76923	27.1471	0.83952
-1240	1	2160.72	0.10007		60	0.69612	40.7207	0.78528
-1220	0.99646	2174.29	0.09389		80	0.63948	54.2943	0.73672
-1200	0.99476	2187.87	0.08834		100	0.59878	67.8679	0.6932
-1180	0.99725	2201.44	0.08337		120	0.55644	81.4414	0.65418
-1160	0.99664	2215.02	0.0789		140	0.52548	95.015	0.61916
-1140	0.99548	2228.59	0.0749		160	0.49821	108.589	0.5877
-1120	0.9973	2242.16	0.07129		180	0.46832	122.162	0.55942
-1100	0.99625	2255.74	0.06805		200	0.45477	135.736	0.53395
-1080	0.99454	2269.31	0.06512		220	0.43229	149.309	0.51101
-1060	0.9941	2282.88	0.06248		240	0.4188	162.883	0.49031
-1040	0.9932	2296.46	0.0601		260	0.39599	176.456	0.4716
-1020	0.99768	2310.03	0.05794		280	0.38823	190.03	0.45468
-1000	0.99565	2323.6	0.05599		300	0.37471	203.604	0.43934
-980	0.99951	2337.18	0.05422		320	0.36316	217.177	0.42543
-960	0.99467	2350.75	0.0526		340	0.35141	230.751	0.41277
-940	0.99591	2364.32	0.05113		360	0.33938	244.324	0.40125
-920	0.99492	2377.9	0.04979		380	0.33624	257.898	0.39073
-900	0.9946	2391.47	0.04857		400	0.32628	271.471	0.38111
-880	0.9954	2405.05	0.04745		420	0.31874	285.045	0.3723
-860	0.99737	2418.62	0.04641		440	0.31153	298.619	0.36421
-840	0.99636	2432.19	0.04546		460	0.30664	312.192	0.35676
-820	0.99416	2445.77	0.04459		480	0.30587	325.766	0.34989
-800	0.99728	2459.34	0.04378		500	0.29552	339.339	0.34353
-780	0.99413	2472.91	0.04303		520	0.29079	352.913	0.33764
-760	0.99742	2486.49	0.04233		540	0.28229	366.486	0.33217
-740	0.99401	2500.06	0.04168		560	0.28093	380.06	0.32706
-720	0.99765	2513.63	0.04107		580	0.2762	393.634	0.3223
-700	0.99507	2527.21	0.0405		600	0.27012	407.207	0.31784
-680	0.99471	2540.78	0.03997		620	0.26951	420.781	0.31365
-660	0.99746	2554.35	0.03947		640	0.26307	434.354	0.3097
-640	0.99507	2567.93	0.03899		660	0.26297	447.928	0.30598
-620	0.99592	2581.5	0.03854		680	0.25841	461.502	0.30246
-600	0.99364	2595.08	0.03812		700	0.25039	475.075	0.29912
-580	0.99522	2608.65	0.03771		720	0.25052	488.649	0.29595
-560	0.99312	2622.22	0.03733		740	0.25003	502.222	0.29293
-540	0.99721	2635.8	0.03696		760	0.248	515.796	0.29004
-520	0.9933	2649.37	0.03661		780	0.24923	529.369	0.28728
-500	0.99226	2662.94	0.03627		800	0.24195	542.943	0.28464
-480	0.99659	2676.52	0.03595		820	0.24272	556.517	0.2821
-460	0.99831	2690.09	0.03564		840	0.23622	570.09	0.27965
-440	0.99465	2703.66	0.03534		860	0.23739	583.664	0.2773
-420	0.99556	2717.24	0.03505		880	0.23363	597.237	0.27502
-400	0.99913	2730.81	0.03477		900	0.2272	610.811	0.27282
-380	0.99604	2744.38	0.0345		920	0.23033	624.384	0.2707
-360	0.99606	2757.96	0.03423		940	0.22762	637.958	0.26864
-340	0.99602	2771.53	0.03398		960	0.22668	651.532	0.26663
-320	0.99092	2785.11	0.03373		980	0.22302	665.105	0.26469
-300	0.99712	2798.68	0.03349		1000	0.21908	678.679	0.2628
-280	0.99432	2812.25	0.03326		1020	0.22069	692.252	0.26096
-260	0.99284	2825.83	0.03303		1040	0.21859	705.826	0.25916
-240	0.99685	2839.4	0.0328		1060	0.21801	719.399	0.25741
-220	0.99526	2852.97	0.03259		1080	0.21675	732.973	0.25571
-200	0.99624	2866.55	0.03237		1100	0.2163	746.547	0.25404
-180	0.99297	2880.12	0.03217		1120	0.21477	760.12	0.25241
-160	0.99618	2893.69	0.03196		1140	0.21219	773.694	0.25082
-140	0.99312	2907.27	0.03176		1160	0.21073	787.267	0.24926
-120	0.99379	2920.84	0.03157		1180	0.20995	800.841	0.24773
-100	0.99604	2934.41	0.03138		1200	0.20979	814.414	0.24624
-80	0.99391	2947.99	0.03119		1220	0.20921	827.988	0.24477
-60	0.99646	2961.56	0.03101		1240	0.20568	841.562	0.24334
-40	0.99562	2975.14	0.03083		1260	0.20666	855.135	0.24193
-20	0.99652	2988.71	0.03066		1280	0.20475	868.709	0.24055
0	0.99465	3002.28	0.03048		1300	0.20455	882.282	0.2392
20	0.995	3015.86	0.03031		1320	0.2018	895.856	0.23787
40	0.99441	3029.43	0.03015		1340	0.20141	909.429	0.23657
60	0.99636	3043	0.02999		1360	0.2007	923.003	0.23529
80	0.99605	3056.58	0.02983		1380	0.19951	936.577	0.23404
100	0.99448	3070.15	0.02967		1400	0.19892	950.15	0.23281
120	0.99591	3083.72	0.02951		1420	0.1975	963.724	0.23159
140	0.99601	3097.3	0.02936		1440	0.19879	977.297	0.23041
160	0.9947	3110.87	0.02921		1460	0.19507	990.871	0.22924
180	0.99249	3124.44	0.02907		1480	0.19799	1004.44	0.22809
200	0.99504	3138.02	0.02892		1500	0.19637	1018.02	0.22696
220	0.99579	3151.59	0.02878		1520	0.1963	1031.59	0.22585
240	0.99417	3165.17	0.02864		1540	0.19595	1045.17	0.22477
260	0.99414	3178.74	0.02851		1560	0.1933	1058.74	0.2237
280	0.99669	3192.31	0.02837		1580	0.19278	1072.31	0.22264
300	0.99376	3205.89	0.02824		1600	0.19213	1085.89	0.22161
320	0.99423	3219.46	0.02811		1620	0.19239	1099.46	0.22059
340	0.99627	3233.03	0.02798		1640	0.19171	1113.03	0.21959
360	0.99486	3246.61	0.02786		1660	0.19116	1126.61	0.21861
380	0.99357	3260.18	0.02774		1680	0.19177	1140.18	0.21765
400	0.99781	3273.75	0.02762		1700	0.18896	1153.75	0.2167
420	0.99449	3287.33	0.0275		1720	0.19123	1167.33	0.21576
440	0.99458	3300.9	0.02738		1740	0.18954	1180.9	0.21485
460	0.99861	3314.47	0.02726		1760	0.18896	1194.47	0.21394
480	0.99446	3328.05	0.02715		1780	0.18734	1208.05	0.21306
500	0.99547	3341.62	0.02704		1800	0.18744	1221.62	0.21218
520	0.99759	3355.2	0.02693		1820	0.18738	1235.2	0.21132
540	0.99431	3368.77	0.02682		1840	0.18375	1248.77	0.21048
560	0.99236	3382.34	0.02672		1860	0.18531	1262.34	0.20965
580	0.99181	3395.92	0.02661		1880	0.18508	1275.92	0.20883
600	0.9962	3409.49	0.02651		1900	0.18592	1289.49	0.20803
620	0.99553	3423.06	0.02641		1920	0.18595	1303.06	0.20724
640	0.99331	3436.64	0.02631		1940	0.18346	1316.64	0.20647
660	0.99388	3450.21	0.02621		1960	0.18126	1330.21	0.2057
680	0.99073	3463.78	0.02612		1980	0.18437	1343.78	0.20495
700	0.99315	3477.36	0.02602		2000	0.18385	1357.36	0.20421
720	0.99486	3490.93	0.02593		2020	0.18149	1370.93	0.20349
740	0.99068	3504.5	0.02584		2040	0.18307	1384.5	0.20277
760	0.99536	3518.08	0.02575		2060	0.18139	1398.08	0.20207
780	0.99292	3531.65	0.02566		2080	0.17961	1411.65	0.20138
800	0.99172	3545.23	0.02558		2100	0.18049	1425.23	0.2007
820	0.99782	3558.8	0.02549		2120	0.18003	1438.8	0.20003
840	0.99638	3572.37	0.02541		2140	0.17971	1452.37	0.19937
860	0.99702	3585.95	0.02533		2160	0.17796	1465.95	0.19873
880	0.99624	3599.52	0.02524		2180	0.18023	1479.52	0.19809
900	0.9923	3613.09	0.02516		2200	0.179	1493.09	0.19747
920	0.9934	3626.67	0.02509		2220	0.17903	1506.67	0.19685
940	0.99667	3640.24	0.02501		2240	0.17754	1520.24	0.19625
960	0.99283	3653.81	0.02493		2260	0.17693	1533.81	0.19565
980	0.99328	3667.39	0.02486		2280	0.17783	1547.39	0.19507
1000	0.99584	3680.96	0.02479		2300	0.17942	1560.96	0.19449
1020	0.99582	3694.53	0.02471		2320	0.17751	1574.53	0.19393
1040	0.99346	3708.11	0.02464		2340	0.17845	1588.11	0.19337
1060	0.99403	3721.68	0.02457		2360	0.1778	1601.68	0.19282
1080	0.99504	3735.26	0.0245		2380	0.17647	1615.26	0.19228
1100	0.99645	3748.83	0.02444		2400	0.17641	1628.83	0.19175
1120	0.99504	3762.4	0.02437		2420	0.17647	1642.4	0.19123
1140	0.99386	3775.98	0.02431		2440	0.1757	1655.98	0.19072
1160	0.99283	3789.55	0.02424		2460	0.1747	1669.55	0.19022
1180	0.99263	3803.12	0.02418		2480	0.17547	1683.12	0.18972
1200	0.99445	3816.7	0.02412		2500	0.17473	1696.7	0.18923
1220	0.99332	3830.27	0.02405		2520	0.17269	1710.27	0.18875
1240	0.9927	3843.84	0.02399		2540	0.17337	1723.84	0.18828
1260	0.99265	3857.42	0.02394		2560	0.17444	1737.42	0.18782
1280	0.99582	3870.99	0.02388		2580	0.1735	1750.99	0.18736
1300	0.99582	3884.56	0.02382		2600	0.17415	1764.56	0.18691
1320	0.99218	3898.14	0.02376		2620	0.17576	1778.14	0.18647
1340	0.99378	3911.71	0.02371		2640	0.17311	1791.71	0.18604
1360	0.99574	3925.29	0.02365		2660	0.1744	1805.29	0.18561
1380	0.9942	3938.86	0.0236		2680	0.17101	1818.86	0.18519
1400	0.99385	3952.43	0.02355		2700	0.17217	1832.43	0.18478
1420	0.99374	3966.01	0.0235		2720	0.17272	1846.01	0.18437
1440	0.99437	3979.58	0.02345		2740	0.17298	1859.58	0.18397
1460	0.991	3993.15	0.0234		2760	0.17288	1873.15	0.18358
1480	0.99699	4006.73	0.02335		2780	0.17178	1886.73	0.1832
1500	0.99415	4020.3	0.0233		2800	0.17172	1900.3	0.18282
1520	0.99349	4033.87	0.02325		2820	0.17143	1913.87	0.18244
1540	0.99286	4047.45	0.0232		2840	0.17188	1927.45	0.18207
1560	0.99435	4061.02	0.02316		2860	0.17207	1941.02	0.18171
1580	0.99512	4074.59	0.02311		2880	0.17214	1954.59	0.18136
1600	0.99187	4088.17	0.02307		2900	0.16991	1968.17	0.18101
1620	0.995	4101.74	0.02302		2920	0.17182	1981.74	0.18066
1640	0.99209	4115.32	0.02298		2940	0.17169	1995.32	0.18032
1660	0.99191	4128.89	0.02294		2960	0.17224	2008.89	0.17999
1680	0.99419	4142.46	0.0229		2980	0.16952	2022.46	0.17966
1700	0.99586	4156.04	0.02285		3000	0.17049	2036.04	0.17934
1720	0.99534	4169.61	0.02281		3020	0.16991	2049.61	0.17903
1740	0.99254	4183.18	0.02277		3040	0.16855	2063.18	0.17871
1760	0.99034	4196.76	0.02274		3060	0.16945	2076.76	0.17841
1780	0.99559	4210.33	0.0227		3080	0.16942	2090.33	0.17811
1800	0.99254	4223.9	0.02266		3100	0.16991	2103.9	0.17781
1820	0.99296	4237.48	0.02262		3120	0.16845	2117.48	0.17752
1840	0.9942	4251.05	0.02259		3140	0.16933	2131.05	0.17723
1860	0.99422	4264.62	0.02255		3160	0.1691	2144.62	0.17695
1880	0.99335	4278.2	0.02251		3180	0.16945	2158.2	0.17667
1900	0.99216	4291.77	0.02248		3200	0.16826	2171.77	0.1764
1920	0.99267	4305.35	0.02245		3220	0.1692	2185.35	0.17613
1940	0.99659	4318.92	0.02241		3240	0.1681	2198.92	0.17587
1960	0.99483	4332.49	0.02238		3260	0.16732	2212.49	0.17561
1980	0.99265	4346.07	0.02235		3280	0.16939	2226.07	0.17535
2000	0.99367	4359.64	0.02231		3300	0.16764	2239.64	0.1751
2020	0.99012	4373.21	0.02228		3320	0.16826	2253.21	0.17486
2040	0.98985	4386.79	0.02225		3340	0.16816	2266.79	0.17461
2060	0.99617	4400.36	0.02222		3360	0.16874	2280.36	0.17437
2080	0.99333	4413.93	0.02219		3380	0.16667	2293.93	0.17414
2100	0.24829	4427.51	0.02216		3400	0.16852	2307.51	0.17391
2120	0.12744	4441.08	0.02213		3420	0.16645	2321.08	0.17368
2140	0.11075	4454.65	0.0221		3440	0.16761	2334.65	0.17346
2160	0.09803	4468.23	0.02208		3460	0.16748	2348.23	0.17324
2180	0.08871	4481.8	0.02205		3480	0.16664	2361.8	0.17302
2200	0.08149	4495.38	0.02202		3500	0.16599	2375.38	0.17281
2220	0.07631	4508.95	0.022		3520	0.16738	2388.95	0.1726
2240	0.07091	4522.52	0.02197		3540	0.16771	2402.52	0.17239
2260	0.06697	4536.1	0.02194		3560	0.16706	2416.1	0.17219
2280	0.06349	4549.67	0.02192		3580	0.16706	2429.67	0.17199
2300	0.05968	4563.24	0.02189		3600	0.16693	2443.24	0.1718
2320	0.05795	4576.82	0.02187		3620	0.1667	2456.82	0.1716
2340	0.05509	4590.39	0.02184		3640	0.16596	2470.39	0.17141
2360	0.05337	4603.96	0.02182		3660	0.16813	2483.96	0.17123
2380	0.05046	4617.54	0.0218		3680	0.16635	2497.54	0.17104
2400	0.04947	4631.11	0.02177		3700	0.1658	2511.11	0.17086
2420	0.04775	4644.68	0.02175		3720	0.16635	2524.68	0.17069
2440	0.04628	4658.26	0.02173		3740	0.1657	2538.26	0.17051
2460	0.04478	4671.83	0.02171		3760	0.16573	2551.83	0.17034
2480	0.04325	4685.41	0.02169		3780	0.16661	2565.41	0.17017
2500	0.04285	4698.98	0.02167		3800	0.16548	2578.98	0.17001
2520	0.04158	4712.55	0.02164		3820	0.16586	2592.55	0.16984
2540	0.04062	4726.13	0.02162		3840	0.16444	2606.13	0.16968
2560	0.0397	4739.7	0.0216		3860	0.16564	2619.7	0.16953
2580	0.03908	4753.27	0.02158		3880	0.1659	2633.27	0.16937
2600	0.03898	4766.85	0.02156		3900	0.16541	2646.85	0.16922
2620	0.03766	4780.42	0.02155		3920	0.16496	2660.42	0.16907
2640	0.03706	4793.99	0.02153		3940	0.1646	2673.99	0.16892
2660	0.03597	4807.57	0.02151		3960	0.16483	2687.57	0.16877
2680	0.0358	4821.14	0.02149		3980	0.16528	2701.14	0.16863
2700	0.0352	4834.71	0.02147		4000	0.16506	2714.71	0.16849
2720	0.03442	4848.29	0.02145		4020	0.16473	2728.29	0.16835
2740	0.03435	4861.86	0.02144		4040	0.16506	2741.86	0.16822
2760	0.03353	4875.44	0.02142		4060	0.16499	2755.44	0.16808
2780	0.03351	4889.01	0.0214		4080	0.16473	2769.01	0.16795
2800	0.03293	4902.58	0.02139		4100	0.16541	2782.58	0.16782
2820	0.03191	4916.16	0.02137		4120	0.16402	2796.16	0.1677
2840	0.03193	4929.73	0.02135		4140	0.1637	2809.73	0.16757
2860	0.03186	4943.3	0.02134		4160	0.16493	2823.3	0.16745
2880	0.0316	4956.88	0.02132		4180	0.16412	2836.88	0.16733
2900	0.03176	4970.45	0.02131		4200	0.16457	2850.45	0.16721
2920	0.03083	4984.02	0.02129		4220	0.16396	2864.02	0.16709
2940	0.03093	4997.6	0.02128		4240	0.1636	2877.6	0.16698
2960	0.0301	5011.17	0.02126		4260	0.16295	2891.17	0.16686
2980	0.03025	5024.74	0.02125		4280	0.16412	2904.74	0.16675
3000	0.02977	5038.32	0.02124		4300	0.16428	2918.32	0.16664
3020	0.02895	5051.89	0.02122		4320	0.16376	2931.89	0.16653
3040	0.02935	5065.47	0.02121		4340	0.16376	2945.47	0.16643
3060	0.02901	5079.04	0.0212		4360	0.16353	2959.04	0.16632
3080	0.02889	5092.61	0.02118		4380	0.16379	2972.61	0.16622
3100	0.02842	5106.19	0.02117		4400	0.1637	2986.19	0.16612
3120	0.02792	5119.76	0.02116		4420	0.16292	2999.76	0.16602
3140	0.02812	5133.33	0.02114		4440	0.16405	3013.33	0.16592
3160	0.02786	5146.91	0.02113		4460	0.16402	3026.91	0.16583
3180	0.02778	5160.48	0.02112		4480	0.16253	3040.48	0.16573
3200	0.02762	5174.05	0.02111		4500	0.16189	3054.05	0.16564
3220	0.02756	5187.63	0.0211		4520	0.16305	3067.63	0.16555
3240	0.02737	5201.2	0.02109		4540	0.16305	3081.2	0.16546
3260	0.02704	5214.77	0.02107		4560	0.16396	3094.77	0.16537
3280	0.02686	5228.35	0.02106		4580	0.16286	3108.35	0.16528
3300	0.02676	5241.92	0.02105		4600	0.16289	3121.92	0.1652
3320	0.02674	5255.5	0.02104		4620	0.16208	3135.5	0.16511
3340	0.02666	5269.07	0.02103		4640	0.16269	3149.07	0.16503
3360	0.02621	5282.64	0.02102		4660	0.16224	3162.64	0.16495
3380	0.02634	5296.22	0.02101		4680	0.16211	3176.22	0.16487
3400	0.02609	5309.79	0.021		4700	0.16208	3189.79	0.16479
3420	0.02607	5323.36	0.02099		4720	0.16263	3203.36	0.16471
3440	0.02572	5336.94	0.02098		4740	0.16231	3216.94	0.16464
3460	0.02567	5350.51	0.02097		4760	0.16182	3230.51	0.16456
3480	0.02558	5364.08	0.02096		4780	0.1637	3244.08	0.16449
3500	0.02542	5377.66	0.02095		4800	0.16273	3257.66	0.16442
3520	0.02535	5391.23	0.02094		4820	0.16269	3271.23	0.16435
3540	0.02517	5404.8	0.02094		4840	0.16276	3284.8	0.16428
3560	0.02533	5418.38	0.02093		4860	0.16334	3298.38	0.16421
3580	0.02486	5431.95	0.02092		4880	0.16176	3311.95	0.16414
3600	0.02523	5445.53	0.02091		4900	0.16269	3325.53	0.16407
3620	0.02502	5459.1	0.0209		4920	0.16276	3339.1	0.16401
3640	0.02502	5472.67	0.02089		4940	0.16143	3352.67	0.16394
3660	0.02497	5486.25	0.02088		4960	0.16201	3366.25	0.16388
3680	0.02463	5499.82	0.02088		4980	0.16224	3379.82	0.16382
3700	0.02457	5513.39	0.02087		5000	0.16214	3393.39	0.16376
3720	0.02448	5526.97	0.02086		5020	0.16282	3406.97	0.1637
3740	0.02452	5540.54	0.02085		5040	0.16104	3420.54	0.16364
3760	0.02443	5554.11	0.02085		5060	0.16182	3434.11	0.16358
3780	0.02436	5567.69	0.02084		5080	0.16211	3447.69	0.16352
3800	0.02444	5581.26	0.02083		5100	0.16286	3461.26	0.16347
3820	0.02408	5594.83	0.02082		5120	0.16185	3474.83	0.16341
3840	0.02437	5608.41	0.02082		5140	0.16198	3488.41	0.16335
3860	0.02415	5621.98	0.02081		5160	0.16189	3501.98	0.1633
3880	0.02408	5635.56	0.0208		5180	0.16143	3515.56	0.16325
3900	0.02387	5649.13	0.0208		5200	0.16176	3529.13	0.1632
3920	0.02389	5662.7	0.02079		5220	0.16211	3542.7	0.16315
3940	0.02388	5676.28	0.02078		5240	0.16179	3556.28	0.1631
3960	0.02342	5689.85	0.02078		5260	0.16185	3569.85	0.16305
3980	0.02361	5703.42	0.02077		5280	0.16104	3583.42	0.163
4000	0.02359	5717	0.02077		5300	0.16286	3597	0.16295
4020	0.02369	5730.57	0.02076		5320	0.16176	3610.57	0.1629
4040	0.0237	5744.14	0.02075		5340	0.16218	3624.14	0.16286
4060	0.02338	5757.72	0.02075		5360	0.16108	3637.72	0.16281
4080	0.0231	5771.29	0.02074		5380	0.16234	3651.29	0.16277
4100	0.0235	5784.86	0.02074		5400	0.16169	3664.86	0.16272
4120	0.02343	5798.44	0.02073		5420	0.16182	3678.44	0.16268
4140	0.02313	5812.01	0.02073		5440	0.16169	3692.01	0.16264
4160	0.02333	5825.59	0.02072		5460	0.1615	3705.59	0.16259
4180	0.02312	5839.16	0.02072		5480	0.16179	3719.16	0.16255
4200	0.02289	5852.73	0.02071		5500	0.16088	3732.73	0.16251
4220	0.023	5866.31	0.02071		5520	0.16214	3746.31	0.16247
4240	0.02294	5879.88	0.0207		5540	0.16069	3759.88	0.16243
4260	0.0229	5893.45	0.0207		5560	0.16143	3773.45	0.1624
4280	0.02268	5907.03	0.02069		5580	0.16101	3787.03	0.16236
4300	0.02297	5920.6	0.02069		5600	0.16156	3800.6	0.16232
4320	0.02281	5934.17	0.02068		5620	0.16172	3814.17	0.16228
4340	0.02282	5947.75	0.02068		5640	0.16095	3827.75	0.16225
4360	0.02263	5961.32	0.02067		5660	0.16059	3841.32	0.16221
4380	0.02255	5974.89	0.02067		5680	0.16114	3854.89	0.16218
4400	0.02266	5988.47	0.02066		5700	0.16069	3868.47	0.16214
4420	0.02286	6002.04	0.02066		5720	0.16046	3882.04	0.16211
4440	0.02262	6015.62	0.02065		5740	0.16082	3895.62	0.16208
4460	0.02274	6029.19	0.02065		5760	0.16011	3909.19	0.16204
4480	0.02266	6042.76	0.02065		5780	0.16062	3922.76	0.16201
4500	0.02249	6056.34	0.02064		5800	0.16185	3936.34	0.16198
4520	0.02248	6069.91	0.02064		5820	0.16079	3949.91	0.16195
4540	0.02249	6083.48	0.02063		5840	0.16182	3963.48	0.16192
4560	0.02239	6097.06	0.02063		5860	0.16121	3977.06	0.16189
4580	0.02226	6110.63	0.02063		5880	0.16017	3990.63	0.16186
4600	0.02236	6124.2	0.02062		5900	0.16085	4004.2	0.16183
4620	0.02227	6137.78	0.02062		5920	0.1604	4017.78	0.1618
4640	0.02201	6151.35	0.02062		5940	0.1603	4031.35	0.16177
4660	0.02209	6164.92	0.02061		5960	0.16017	4044.92	0.16174
4680	0.02223	6178.5	0.02061		5980	0.16062	4058.5	0.16172
4700	0.02211	6192.07	0.02061		6000	0.15962	4072.07	0.16169
4720	0.02219	6205.65	0.0206		6020	0.16114	4085.65	0.16166
4740	0.0224	6219.22	0.0206		6040	0.16091	4099.22	0.16164
4760	0.02206	6232.79	0.0206		6060	0.16085	4112.79	0.16161
4780	0.02223	6246.37	0.02059		6080	0.1603	4126.37	0.16159
4800	0.02179	6259.94	0.02059		6100	0.16111	4139.94	0.16156
4820	0.02194	6273.51	0.02059		6120	0.16011	4153.51	0.16154
4840	0.02201	6287.09	0.02058		6140	0.16079	4167.09	0.16152
4860	0.02204	6300.66	0.02058		6160	0.16017	4180.66	0.16149
4880	0.02203	6314.23	0.02058		6180	0.16062	4194.23	0.16147
4900	0.02189	6327.81	0.02057		6200	0.15998	4207.81	0.16145
4920	0.02188	6341.38	0.02057		6220	0.1604	4221.38	0.16142
4940	0.02185	6354.95	0.02057		6240	0.16056	4234.95	0.1614
4960	0.0219	6368.53	0.02057		6260	0.15981	4248.53	0.16138
4980	0.02193	6382.1	0.02056		6280	0.16069	4262.1	0.16136
5000	0.02194	6395.68	0.02056		6300	0.15981	4275.68	0.16134
5020	0.02165	6409.25	0.02056		6320	0.16088	4289.25	0.16132
5040	0.0219	6422.82	0.02056		6340	0.16036	4302.82	0.1613
5060	0.02188	6436.4	0.02055		6360	0.16036	4316.4	0.16128
5080	0.02195	6449.97	0.02055		6380	0.16082	4329.97	0.16126
5100	0.0216	6463.54	0.02055		6400	0.15969	4343.54	0.16124
5120	0.02173	6477.12	0.02055		6420	0.16049	4357.12	0.16122
5140	0.02165	6490.69	0.02054		6440	0.16056	4370.69	0.1612
5160	0.02148	6504.26	0.02054		6460	0.16011	4384.26	0.16118
5180	0.02159	6517.84	0.02054		6480	0.15991	4397.84	0.16117
5200	0.02159	6531.41	0.02054		6500	0.1603	4411.41	0.16115
5220	0.02165	6544.98	0.02053		6520	0.1602	4424.98	0.16113
5240	0.02147	6558.56	0.02053		6540	0.16059	4438.56	0.16111
5260	0.02158	6572.13	0.02053		6560	0.16027	4452.13	0.1611
5280	0.02155	6585.71	0.02053		6580	0.16017	4465.71	0.16108
5300	0.02159	6599.28	0.02053		6600	0.16017	4479.28	0.16106
5320	0.02144	6612.85	0.02052		6620	0.16011	4492.85	0.16105
5340	0.02156	6626.43	0.02052		6640	0.15959	4506.43	0.16103
5360	0.02142	6640	0.02052		6660	0.16066	4520	0.16102
5380	0.02132	6653.57	0.02052		6680	0.15998	4533.57	0.161
5400	0.02159	6667.15	0.02052		6700	0.15972	4547.15	0.16099
5420	0.02136	6680.72	0.02051		6720	0.16011	4560.72	0.16097
5440	0.02144	6694.29	0.02051		6740	0.15988	4574.29	0.16096
5460	0.02143	6707.87	0.02051		6760	0.15975	4587.87	0.16094
5480	0.0215	6721.44	0.02051		6780	0.15943	4601.44	0.16093
5500	0.02124	6735.02	0.02051		6800	0.15994	4615.02	0.16092
5520	0.02148	6748.59	0.0205		6820	0.15946	4628.59	0.1609
5540	0.02121	6762.16	0.0205		6840	0.15998	4642.16	0.16089
5560	0.02136	6775.74	0.0205		6860	0.16033	4655.74	0.16088
5580	0.02134	6789.31	0.0205		6880	0.15988	4669.31	0.16086
5600	0.02124	6802.88	0.0205		6900	0.16001	4682.88	0.16085
5620	0.02115	6816.46	0.0205		6920	0.15981	4696.46	0.16084
5640	0.02133	6830.03	0.0205		6940	0.15998	4710.03	0.16082
5660	0.02137	6843.6	0.02049		6960	0.15975	4723.6	0.16081
5680	0.02129	6857.18	0.02049		6980	0.15956	4737.18	0.1608
5700	0.02129	6870.75	0.02049		7000	0.15923	4750.75	0.16079
5720	0.02127	6884.32	0.02049		7020	0.1593	4764.32	0.16078
5740	0.02124	6897.9	0.02049		7040	0.15991	4777.9	0.16077
5760	0.02115	6911.47	0.02049		7060	0.1604	4791.47	0.16076
5780	0.02143	6925.05	0.02048		7080	0.15936	4805.05	0.16074
5800	0.0212	6938.62	0.02048		7100	0.16007	4818.62	0.16073
5820	0.02113	6952.19	0.02048		7120	0.15926	4832.19	0.16072
5840	0.0212	6965.77	0.02048		7140	0.15917	4845.77	0.16071
5860	0.02112	6979.34	0.02048		7160	0.16004	4859.34	0.1607
5880	0.02112	6992.91	0.02048		7180	0.15949	4872.91	0.16069
5900	0.02123	7006.49	0.02048		7200	0.15933	4886.49	0.16068
5920	0.02109	7020.06	0.02048		7220	0.16056	4900.06	0.16067
5940	0.02114	7033.63	0.02047		7240	0.15972	4913.63	0.16066
5960	0.02096	7047.21	0.02047		7260	0.15939	4927.21	0.16065
5980	0.02111	7060.78	0.02047		7280	0.15972	4940.78	0.16064
6000	0.02114	7074.35	0.02047		7300	0.15981	4954.35	0.16064
6020	0.02108	7087.93	0.02047		7320	0.15972	4967.93	0.16063
6040	0.02102	7101.5	0.02047		7340	0.15985	4981.5	0.16062
6060	0.02098	7115.08	0.02047		7360	0.15991	4995.08	0.16061
6080	0.02101	7128.65	0.02047		7380	0.15952	5008.65	0.1606
6100	0.02106	7142.22	0.02047		7400	0.15949	5022.22	0.16059
6120	0.02103	7155.8	0.02046		7420	0.16001	5035.8	0.16058
6140	0.02099	7169.37	0.02046		7440	0.15978	5049.37	0.16058
6160	0.02103	7182.94	0.02046		7460	0.15914	5062.94	0.16057
6180	0.02103	7196.52	0.02046		7480	0.15952	5076.52	0.16056
6200	0.02099	7210.09	0.02046		7500	0.15975	5090.09	0.16055
6220	0.02108	7223.66	0.02046		7520	0.15936	5103.66	0.16054
6240	0.0209	7237.24	0.02046		7540	0.15884	5117.24	0.16054
6260	0.02086	7250.81	0.02046		7560	0.1602	5130.81	0.16053
6280	0.02102	7264.38	0.02046		7580	0.15933	5144.38	0.16052
6300	0.02091	7277.96	0.02046		7600	0.15959	5157.96	0.16052
6320	0.02097	7291.53	0.02045		7620	0.15988	5171.53	0.16051
6340	0.02089	7305.11	0.02045		7640	0.15949	5185.11	0.1605
6360	0.02085	7318.68	0.02045		7660	0.15914	5198.68	0.1605
6380	0.02077	7332.25	0.02045		7680	0.16004	5212.25	0.16049
6400	0.02091	7345.83	0.02045		7700	0.15962	5225.83	0.16048
6420	0.02094	7359.4	0.02045		7720	0.15914	5239.4	0.16048
6440	0.02087	7372.97	0.02045		7740	0.15904	5252.97	0.16047
6460	0.02087	7386.55	0.02045		7760	0.15936	5266.55	0.16046
6480	0.02084	7400.12	0.02045		7780	0.15917	5280.12	0.16046
6500	0.02087	7413.69	0.02045		7800	0.15871	5293.69	0.16045
6520	0.02086	7427.27	0.02045		7820	0.15897	5307.27	0.16044
6540	0.02076	7440.84	0.02045		7840	0.15936	5320.84	0.16044
6560	0.02091	7454.41	0.02045		7860	0.15907	5334.41	0.16043
6580	0.0209	7467.99	0.02044		7880	0.15978	5347.99	0.16043
6600	0.02071	7481.56	0.02044		7900	0.15962	5361.56	0.16042
6620	0.02063	7495.14	0.02044		7920	0.15952	5375.14	0.16042
6640	0.02078	7508.71	0.02044		7940	0.15933	5388.71	0.16041
6660	0.02078	7522.28	0.02044		7960	0.15949	5402.28	0.16041
6680	0.02089	7535.86	0.02044		7980	0.15939	5415.86	0.1604
6700	0.02075	7549.43	0.02044		8000	0.15888	5429.43	0.1604
6720	0.02076	7563	0.02044		8020	0.15972	5443	0.16039
6740	0.02065	7576.58	0.02044		8040	0.15946	5456.58	0.16039
6760	0.02073	7590.15	0.02044		8060	0.1591	5470.15	0.16038
6780	0.02068	7603.72	0.02044		8080	0.15904	5483.72	0.16038
6800	0.02066	7617.3	0.02044		8100	0.15891	5497.3	0.16037
6820	0.02065	7630.87	0.02044		8120	0.16017	5510.87	0.16037
6840	0.02073	7644.44	0.02044		8140	0.15907	5524.44	0.16036
6860	0.02068	7658.02	0.02044		8160	0.15855	5538.02	0.16036
6880	0.02062	7671.59	0.02044		8180	0.15956	5551.59	0.16035
6900	0.02086	7685.17	0.02043		8200	0.15881	5565.17	0.16035
6920	0.02074	7698.74	0.02043		8220	0.1593	5578.74	0.16035
6940	0.02073	7712.31	0.02043		8240	0.15975	5592.31	0.16034
6960	0.02074	7725.89	0.02043		8260	0.15849	5605.89	0.16034
6980	0.02082	7739.46	0.02043		8280	0.15943	5619.46	0.16033
7000	0.02061	7753.03	0.02043		8300	0.15956	5633.03	0.16033
7020	0.02073	7766.61	0.02043		8320	0.1591	5646.61	0.16032
7040	0.02074	7780.18	0.02043		8340	0.15904	5660.18	0.16032
7060	0.02057	7793.75	0.02043		8360	0.15936	5673.75	0.16032
7080	0.02065	7807.33	0.02043		8380	0.15923	5687.33	0.16031
7100	0.02068	7820.9	0.02043		8400	0.15862	5700.9	0.16031
7120	0.02066	7834.47	0.02043		8420	0.15946	5714.47	0.16031
7140	0.02075	7848.05	0.02043		8440	0.15859	5728.05	0.1603
7160	0.02052	7861.62	0.02043		8460	0.15884	5741.62	0.1603
7180	0.02062	7875.2	0.02043		8480	0.15923	5755.2	0.1603
7200	0.02066	7888.77	0.02043		8500	0.15917	5768.77	0.16029
7220	0.02075	7902.34	0.02043		8520	0.15923	5782.34	0.16029
7240	0.02063	7915.92	0.02043		8540	0.15926	5795.92	0.16029
7260	0.02064	7929.49	0.02043		8560	0.15923	5809.49	0.16028
7280	0.02063	7943.06	0.02043		8580	0.15907	5823.06	0.16028
7300	0.02057	7956.64	0.02043		8600	0.15871	5836.64	0.16028
7320	0.02061	7970.21	0.02042		8620	0.15926	5850.21	0.16027
7340	0.02066	7983.78	0.02042		8640	0.15871	5863.78	0.16027
7360	0.02062	7997.36	0.02042		8660	0.15771	5877.36	0.16027
7380	0.02063	8010.93	0.02042		8680	0.15862	5890.93	0.16026
7400	0.02052	8024.5	0.02042		8700	0.15959	5904.5	0.16026
7420	0.02075	8038.08	0.02042		8720	0.15975	5918.08	0.16026
7440	0.02061	8051.65	0.02042		8740	0.15926	5931.65	0.16026
7460	0.02067	8065.23	0.02042		8760	0.15907	5945.23	0.16025
7480	0.02053	8078.8	0.02042		8780	0.15965	5958.8	0.16025
7500	0.02069	8092.37	0.02042		8800	0.15881	5972.37	0.16025
7520	0.02061	8105.95	0.02042		8820	0.15846	5985.95	0.16025
7540	0.02062	8119.52	0.02042		8840	0.15901	5999.52	0.16024
7560	0.02061	8133.09	0.02042		8860	0.15923	6013.09	0.16024
7580	0.02058	8146.67	0.02042		8880	0.1581	6026.67	0.16024
7600	0.02062	8160.24	0.02042		8900	0.15917	6040.24	0.16024
7620	0.0205	8173.81	0.02042		8920	0.15897	6053.81	0.16023
7640	0.02066	8187.39	0.02042		8940	0.15855	6067.39	0.16023
7660	0.02048	8200.96	0.02042		8960	0.15956	6080.96	0.16023
7680	0.02057	8214.53	0.02042		8980	0.15739	6094.53	0.16023
7700	0.02052	8228.11	0.02042		9000	0.15901	6108.11	0.16022
7720	0.02059	8241.68	0.02042		9020	0.15939	6121.68	0.16022
7740	0.02061	8255.26	0.02042		9040	0.15842	6135.26	0.16022
7760	0.02051	8268.83	0.02042		9060	0.16001	6148.83	0.16022
7780	0.02047	8282.4	0.02042		9080	0.15959	6162.4	0.16022
7800	0.02054	8295.98	0.02042		9100	0.15888	6175.98	0.16021
7820	0.02048	8309.55	0.02042		9120	0.15865	6189.55	0.16021
7840	0.02045	8323.12	0.02042		9140	0.15901	6203.12	0.16021
7860	0.02049	8336.7	0.02042		9160	0.15836	6216.7	0.16021
7880	0.0204	8350.27	0.02042		9180	0.15884	6230.27	0.16021
7900	0.02047	8363.84	0.02042		9200	0.15833	6243.84	0.1602
7920	0.02063	8377.42	0.02042		9220	0.15939	6257.42	0.1602
7940	0.02049	8390.99	0.02042		9240	0.1592	6270.99	0.1602
7960	0.02062	8404.56	0.02042		9260	0.15875	6284.56	0.1602
7980	0.02054	8418.14	0.02042		9280	0.15852	6298.14	0.1602
8000	0.02041	8431.71	0.02041		9300	0.15901	6311.71	0.16019
8020	0.0205	8445.29	0.02041		9320	0.15859	6325.29	0.16019
8040	0.02044	8458.86	0.02041		9340	0.15901	6338.86	0.16019
8060	0.02043	8472.43	0.02041		9360	0.15846	6352.43	0.16019
8080	0.02041	8486.01	0.02041		9380	0.15868	6366.01	0.16019
8100	0.02047	8499.58	0.02041		9400	0.15891	6379.58	0.16019
8120	0.02034	8513.15	0.02041		9420	0.15904	6393.15	0.16019
8140	0.02054	8526.73	0.02041		9440	0.15901	6406.73	0.16018
8160	0.02051	8540.3	0.02041		9460	0.15881	6420.3	0.16018
8180	0.0205	8553.87	0.02041		9480	0.15855	6433.87	0.16018
8200	0.02043	8567.45	0.02041		9500	0.15859	6447.45	0.16018
8220	0.02053	8581.02	0.02041		9520	0.15943	6461.02	0.16018
8240	0.0204	8594.59	0.02041		9540	0.15865	6474.59	0.16018
8260	0.02049	8608.17	0.02041		9560	0.15881	6488.17	0.16017
8280	0.02041	8621.74	0.02041		9580	0.15807	6501.74	0.16017
8300	0.02047	8635.32	0.02041		9600	0.15868	6515.32	0.16017
8320	0.02039	8648.89	0.02041		9620	0.15901	6528.89	0.16017
8340	0.02044	8662.46	0.02041		9640	0.15787	6542.46	0.16017
8360	0.02046	8676.04	0.02041		9660	0.15846	6556.04	0.16017
8380	0.02037	8689.61	0.02041		9680	0.15826	6569.61	0.16017
8400	0.02048	8703.18	0.02041		9700	0.15891	6583.18	0.16017
8420	0.02037	8716.76	0.02041		9720	0.15849	6596.76	0.16016
8440	0.0205	8730.33	0.02041		9740	0.15871	6610.33	0.16016
8460	0.02044	8743.9	0.02041		9760	0.15862	6623.9	0.16016
8480	0.02044	8757.48	0.02041		9780	0.15826	6637.48	0.16016
8500	0.02049	8771.05	0.02041		9800	0.15849	6651.05	0.16016
8520	0.02035	8784.62	0.02041		9820	0.15868	6664.62	0.16016
8540	0.02045	8798.2	0.02041		9840	0.15881	6678.2	0.16016
8560	0.02046	8811.77	0.02041		9860	0.15855	6691.77	0.16016
8580	0.0204	8825.35	0.02041		9880	0.15943	6705.35	0.16016
8600	0.02038	8838.92	0.02041		9900	0.15923	6718.92	0.16015
8620	0.02043	8852.49	0.02041		9920	0.15826	6732.49	0.16015
8640	0.02042	8866.07	0.02041		9940	0.15891	6746.07	0.16015
8660	0.02047	8879.64	0.02041		9960	0.15952	6759.64	0.16015
8680	0.02042	8893.21	0.02041		9980	0.15842	6773.21	0.16015
8700	0.02041	8906.79	0.02041		10000	0.15768	6786.79	0.16015
8720	0.02041	8920.36	0.02041		10020	0.15881	6800.36	0.16015
8740	0.0204	8933.93	0.02041		10040	0.15839	6813.93	0.16015
8760	0.02034	8947.51	0.02041		10060	0.15823	6827.51	0.16015
8780	0.02047	8961.08	0.02041		10080	0.15904	6841.08	0.16015
8800	0.02039	8974.65	0.02041		10100	0.15923	6854.65	0.16014
8820	0.02035	8988.23	0.02041		10120	0.1591	6868.23	0.16014
8840	0.0204	9001.8	0.02041		10140	0.15914	6881.8	0.16014
8860	0.02037	9015.38	0.02041		10160	0.15842	6895.38	0.16014
8880	0.02036	9028.95	0.02041		10180	0.15833	6908.95	0.16014
8900	0.02032	9042.52	0.02041		10200	0.15901	6922.52	0.16014
8920	0.02038	9056.1	0.02041		10220	0.15868	6936.1	0.16014
8940	0.02032	9069.67	0.02041		10240	0.15791	6949.67	0.16014
8960	0.02039	9083.24	0.02041		10260	0.15859	6963.24	0.16014
8980	0.02043	9096.82	0.02041		10280	0.15917	6976.82	0.16014
9000	0.02037	9110.39	0.02041		10300	0.15884	6990.39	0.16014
9020	0.02039	9123.96	0.02041		10320	0.15923	7003.96	0.16014
9040	0.02037	9137.54	0.02041		10340	0.15868	7017.54	0.16014
9060	0.02039	9151.11	0.02041		10360	0.15836	7031.11	0.16013
9080	0.02036	9164.68	0.02041		10380	0.15907	7044.68	0.16013
9100	0.02033	9178.26	0.02041		10400	0.15859	7058.26	0.16013
9120	0.02029	9191.83	0.02041		10420	0.15855	7071.83	0.16013
9140	0.0203	9205.41	0.02041		10440	0.15871	7085.41	0.16013
9160	0.02038	9218.98	0.02041		10460	0.15862	7098.98	0.16013
9180	0.02044	9232.55	0.02041		10480	0.15884	7112.55	0.16013
9200	0.02031	9246.13	0.02041		10500	0.15823	7126.13	0.16013
9220	0.0204	9259.7	0.02041		10520	0.15859	7139.7	0.16013
9240	0.0203	9273.27	0.02041		10540	0.15842	7153.27	0.16013
9260	0.02028	9286.85	0.02041		10560	0.15839	7166.85	0.16013
9280	0.0204	9300.42	0.02041		10580	0.15891	7180.42	0.16013
9300	0.02033	9313.99	0.02041		10600	0.15884	7193.99	0.16013
9320	0.0203	9327.57	0.02041		10620	0.15859	7207.57	0.16013
9340	0.02046	9341.14	0.02041		10640	0.15859	7221.14	0.16013
9360	0.02035	9354.71	0.02041		10660	0.15891	7234.71	0.16012
9380	0.02031	9368.29	0.02041		10680	0.15839	7248.29	0.16012
9400	0.02035	9381.86	0.02041		10700	0.15862	7261.86	0.16012
9420	0.02037	9395.44	0.02041		10720	0.15826	7275.44	0.16012
9440	0.02035	9409.01	0.02041		10740	0.15846	7289.01	0.16012
9460	0.02037	9422.58	0.02041		10760	0.15901	7302.58	0.16012
9480	0.02038	9436.16	0.02041		10780	0.15849	7316.16	0.16012
9500	0.02033	9449.73	0.02041		10800	0.1581	7329.73	0.16012
9520	0.02033	9463.3	0.02041		10820	0.15813	7343.3	0.16012
9540	0.02039	9476.88	0.02041		10840	0.15907	7356.88	0.16012
9560	0.02036	9490.45	0.02041		10860	0.15865	7370.45	0.16012
9580	0.02028	9504.02	0.02041		10880	0.15842	7384.02	0.16012
9600	0.02033	9517.6	0.02041		10900	0.15901	7397.6	0.16012
9620	0.02036	9531.17	0.02041		10920	0.15816	7411.17	0.16012
9640	0.02031	9544.74	0.0204		10940	0.15823	7424.74	0.16012
9660	0.02024	9558.32	0.0204		10960	0.15816	7438.32	0.16012
9680	0.02042	9571.89	0.0204		10980	0.15781	7451.89	0.16012
9700	0.0203	9585.47	0.0204		11000	0.15855	7465.47	0.16012
9720	0.02034	9599.04	0.0204		11020	0.15926	7479.04	0.16012
9740	0.02037	9612.61	0.0204		11040	0.15884	7492.61	0.16012
9760	0.02033	9626.19	0.0204		11060	0.15778	7506.19	0.16012
9780	0.02028	9639.76	0.0204		11080	0.15859	7519.76	0.16011
9800	0.0204	9653.33	0.0204		11100	0.15849	7533.33	0.16011
9820	0.02034	9666.91	0.0204		11120	0.1591	7546.91	0.16011
9840	0.02028	9680.48	0.0204		11140	0.15884	7560.48	0.16011
9860	0.02027	9694.05	0.0204		11160	0.15829	7574.05	0.16011
9880	0.02031	9707.63	0.0204		11180	0.15865	7587.63	0.16011
9900	0.02028	9721.2	0.0204		11200	0.15862	7601.2	0.16011
9920	0.02023	9734.77	0.0204		11220	0.15839	7614.77	0.16011
9940	0.02026	9748.35	0.0204		11240	0.15852	7628.35	0.16011
9960	0.02031	9761.92	0.0204		11260	0.15804	7641.92	0.16011
9980	0.02027	9775.5	0.0204		11280	0.15875	7655.5	0.16011
10000	0.02036	9789.07	0.0204		11300	0.15875	7669.07	0.16011
10020	0.02034	9802.64	0.0204		11320	0.15926	7682.64	0.16011
10040	0.02033	9816.22	0.0204		11340	0.15884	7696.22	0.16011
10060	0.0203	9829.79	0.0204		11360	0.15881	7709.79	0.16011
10080	0.02033	9843.36	0.0204		11380	0.15894	7723.36	0.16011
10100	0.02031	9856.94	0.0204		11400	0.15881	7736.94	0.16011
10120	0.02025	9870.51	0.0204		11420	0.158	7750.51	0.16011
10140	0.02035	9884.08	0.0204		11440	0.15768	7764.08	0.16011
10160	0.02032	9897.66	0.0204		11460	0.15884	7777.66	0.16011
10180	0.02028	9911.23	0.0204		11480	0.15839	7791.23	0.16011
10200	0.02027	9924.8	0.0204		11500	0.15849	7804.8	0.16011
10220	0.02025	9938.38	0.0204		11520	0.15888	7818.38	0.16011
10240	0.02041	9951.95	0.0204		11540	0.15852	7831.95	0.16011
10260	0.02027	9965.53	0.0204		11560	0.15774	7845.53	0.16011
10280	0.02021	9979.1	0.0204		11580	0.15787	7859.1	0.16011
10300	0.02033	9992.67	0.0204		11600	0.15904	7872.67	0.16011
10320	0.02024	10006.2	0.0204		11620	0.15855	7886.25	0.16011
10340	0.0203	10019.8	0.0204		11640	0.15833	7899.82	0.16011
10360	0.02036	10033.4	0.0204		11660	0.15755	7913.39	0.16011
10380	0.0202	10047	0.0204		11680	0.15849	7926.97	0.16011
10400	0.02032	10060.5	0.0204		11700	0.15859	7940.54	0.16011
10420	0.02033	10074.1	0.0204		11720	0.15839	7954.11	0.16011
10440	0.02028	10087.7	0.0204		11740	0.15855	7967.69	0.16011
10460	0.02027	10101.3	0.0204		11760	0.158	7981.26	0.1601
10480	0.02031	10114.8	0.0204		11780	0.15836	7994.83	0.1601
10500	0.02029	10128.4	0.0204		11800	0.15862	8008.41	0.1601
10520	0.02021	10142	0.0204		11820	0.15904	8021.98	0.1601
10540	0.02032	10155.6	0.0204		11840	0.15842	8035.56	0.1601
10560	0.02021	10169.1	0.0204		11860	0.15791	8049.13	0.1601
10580	0.02024	10182.7	0.0204		11880	0.15829	8062.7	0.1601
10600	0.02029	10196.3	0.0204		11900	0.15855	8076.28	0.1601
10620	0.02028	10209.8	0.0204		11920	0.15875	8089.85	0.1601
10640	0.02029	10223.4	0.0204		11940	0.15862	8103.42	0.1601
10660	0.0203	10237	0.0204		11960	0.15846	8117	0.1601
10680	0.02029	10250.6	0.0204		11980	0.15868	8130.57	0.1601
10700	0.02027	10264.1	0.0204		12000	0.15878	8144.14	0.1601
10720	0.02023	10277.7	0.0204		12020	0.15871	8157.72	0.1601
10740	0.0203	10291.3	0.0204		12040	0.15829	8171.29	0.1601
10760	0.02023	10304.9	0.0204		12060	0.15852	8184.86	0.1601
10780	0.0201	10318.4	0.0204		12080	0.15842	8198.44	0.1601
10800	0.02021	10332	0.0204		12100	0.15878	8212.01	0.1601
10820	0.02034	10345.6	0.0204		12120	0.15807	8225.59	0.1601
10840	0.02036	10359.2	0.0204		12140	0.15846	8239.16	0.1601
10860	0.0203	10372.7	0.0204		12160	0.15774	8252.73	0.1601
10880	0.02027	10386.3	0.0204		12180	0.15842	8266.31	0.1601
10900	0.02035	10399.9	0.0204		12200	0.15923	8279.88	0.1601
10920	0.02024	10413.5	0.0204		12220	0.15816	8293.45	0.1601
10940	0.02019	10427	0.0204		12240	0.15852	8307.03	0.1601
10960	0.02026	10440.6	0.0204		12260	0.15852	8320.6	0.1601
10980	0.02029	10454.2	0.0204		12280	0.15849	8334.17	0.1601
11000	0.02015	10467.7	0.0204		12300	0.15878	8347.75	0.1601
11020	0.02028	10481.3	0.0204		12320	0.15888	8361.32	0.1601
11040	0.02026	10494.9	0.0204		12340	0.15804	8374.89	0.1601
11060	0.02021	10508.5	0.0204		12360	0.15862	8388.47	0.1601
11080	0.02033	10522	0.0204		12380	0.15855	8402.04	0.1601
11100	0.02006	10535.6	0.0204		12400	0.15823	8415.62	0.1601
11120	0.02026	10549.2	0.0204		12420	0.15855	8429.19	0.1601
11140	0.02031	10562.8	0.0204		12440	0.1591	8442.76	0.1601
11160	0.02019	10576.3	0.0204		12460	0.15833	8456.34	0.1601
11180	0.02039	10589.9	0.0204		12480	0.15865	8469.91	0.1601
11200	0.02034	10603.5	0.0204		12500	0.15871	8483.48	0.1601
11220	0.02025	10617.1	0.0204		12520	0.15884	8497.06	0.1601
11240	0.02022	10630.6	0.0204		12540	0.15771	8510.63	0.1601
11260	0.02026	10644.2	0.0204		12560	0.15816	8524.2	0.1601
11280	0.02018	10657.8	0.0204		12580	0.1582	8537.78	0.1601
11300	0.02024	10671.4	0.0204		12600	0.15897	8551.35	0.1601
11320	0.02018	10684.9	0.0204		12620	0.15859	8564.92	0.1601
11340	0.02031	10698.5	0.0204		12640	0.15859	8578.5	0.1601
11360	0.02029	10712.1	0.0204		12660	0.15826	8592.07	0.1601
11380	0.02023	10725.6	0.0204		12680	0.158	8605.65	0.1601
11400	0.0202	10739.2	0.0204		12700	0.15813	8619.22	0.1601
11420	0.02026	10752.8	0.0204		12720	0.15871	8632.79	0.1601
11440	0.02021	10766.4	0.0204		12740	0.15868	8646.37	0.1601
11460	0.02026	10779.9	0.0204		12760	0.15894	8659.94	0.1601
11480	0.02019	10793.5	0.0204		12780	0.15794	8673.51	0.1601
11500	0.02022	10807.1	0.0204		12800	0.15878	8687.09	0.1601
11520	0.02025	10820.7	0.0204		12820	0.15804	8700.66	0.1601
11540	0.02027	10834.2	0.0204		12840	0.15904	8714.23	0.1601
11560	0.02026	10847.8	0.0204		12860	0.15823	8727.81	0.1601
11580	0.02024	10861.4	0.0204		12880	0.15787	8741.38	0.1601
11600	0.02021	10875	0.0204		12900	0.15855	8754.95	0.1601
11620	0.02021	10888.5	0.0204		12920	0.15849	8768.53	0.1601
11640	0.02032	10902.1	0.0204		12940	0.15894	8782.1	0.1601
11660	0.02022	10915.7	0.0204		12960	0.1582	8795.68	0.1601
11680	0.02024	10929.2	0.0204		12980	0.1581	8809.25	0.1601
11700	0.02014	10942.8	0.0204		13000	0.15901	8822.82	0.1601
11720	0.02022	10956.4	0.0204		13020	0.1582	8836.4	0.1601
11740	0.02026	10970	0.0204		13040	0.15846	8849.97	0.1601
11760	0.02012	10983.5	0.0204		13060	0.15884	8863.54	0.1601
11780	0.02019	10997.1	0.0204		13080	0.15797	8877.12	0.1601
11800	0.02017	11010.7	0.0204		13100	0.15826	8890.69	0.1601
11820	0.02025	11024.3	0.0204		13120	0.15842	8904.26	0.1601
11840	0.0202	11037.8	0.0204		13140	0.15862	8917.84	0.1601
11860	0.02023	11051.4	0.0204		13160	0.158	8931.41	0.1601
11880	0.02021	11065	0.0204		13180	0.1582	8944.98	0.1601
11900	0.02017	11078.6	0.0204		13200	0.15807	8958.56	0.1601
11920	0.0202	11092.1	0.0204		13220	0.15862	8972.13	0.1601
11940	0.02022	11105.7	0.0204		13240	0.15758	8985.71	0.1601
11960	0.02024	11119.3	0.0204		13260	0.15807	8999.28	0.1601
11980	0.02021	11132.9	0.0204		13280	0.15787	9012.85	0.1601
12000	0.02032	11146.4	0.0204		13300	0.15829	9026.43	0.1601
12020	0.02029	11160	0.0204		13320	0.15778	9040	0.16009
12040	0.02017	11173.6	0.0204		13340	0.15826	9053.57	0.16009
12060	0.02025	11187.1	0.0204		13360	0.15826	9067.15	0.16009
12080	0.02033	11200.7	0.0204		13380	0.15842	9080.72	0.16009
12100	0.02019	11214.3	0.0204		13400	0.15826	9094.29	0.16009
12120	0.02009	11227.9	0.0204		13420	0.15829	9107.87	0.16009
12140	0.02024	11241.4	0.0204		13440	0.158	9121.44	0.16009
12160	0.02018	11255	0.0204		13460	0.15774	9135.02	0.16009
12180	0.02016	11268.6	0.0204		13480	0.15852	9148.59	0.16009
12200	0.02027	11282.2	0.0204		13500	0.15868	9162.16	0.16009
12220	0.02029	11295.7	0.0204		13520	0.15839	9175.74	0.16009
12240	0.02028	11309.3	0.0204		13540	0.15836	9189.31	0.16009
12260	0.02028	11322.9	0.0204		13560	0.15816	9202.88	0.16009
12280	0.02019	11336.5	0.0204				9216.46	0.16009
12300	0.02018	11350	0.0204				9230.03	0.16009
12320	0.02026	11363.6	0.0204				9243.6	0.16009
12340	0.02022	11377.2	0.0204				9257.18	0.16009
12360	0.02012	11390.8	0.0204				9270.75	0.16009
12380	0.02021	11404.3	0.0204				9284.32	0.16009
12400	0.02028	11417.9	0.0204				9297.9	0.16009
12420	0.02024	11431.5	0.0204				9311.47	0.16009
12440	0.02029	11445	0.0204				9325.05	0.16009
12460	0.02022	11458.6	0.0204				9338.62	0.16009
12480	0.02018	11472.2	0.0204				9352.19	0.16009
12500	0.02027	11485.8	0.0204				9365.77	0.16009
12520	0.02021	11499.3	0.0204				9379.34	0.16009
12540	0.02021	11512.9	0.0204				9392.91	0.16009
12560	0.02023	11526.5	0.0204				9406.49	0.16009
12580	0.02021	11540.1	0.0204				9420.06	0.16009
12600	0.02024	11553.6	0.0204				9433.63	0.16009
12620	0.02016	11567.2	0.0204				9447.21	0.16009
12640	0.02021	11580.8	0.0204				9460.78	0.16009
12660	0.02019	11594.4	0.0204				9474.35	0.16009
12680	0.02018	11607.9	0.0204				9487.93	0.16009
12700	0.02025	11621.5	0.0204				9501.5	0.16009
12720	0.02024	11635.1	0.0204				9515.08	0.16009
12740	0.02021	11648.6	0.0204				9528.65	0.16009
12760	0.02021	11662.2	0.0204				9542.22	0.16009
12780	0.02025	11675.8	0.0204				9555.8	0.16009
12800	0.02018	11689.4	0.0204				9569.37	0.16009
12820	0.02021	11702.9	0.0204				9582.94	0.16009
12840	0.02017	11716.5	0.0204				9596.52	0.16009
12860	0.02019	11730.1	0.0204				9610.09	0.16009
12880	0.02026	11743.7	0.0204				9623.66	0.16009
12900	0.0202	11757.2	0.0204				9637.24	0.16009
12920	0.02015	11770.8	0.0204				9650.81	0.16009
12940	0.02015	11784.4	0.0204				9664.38	0.16009
12960	0.02027	11798	0.0204				9677.96	0.16009
12980	0.02022	11811.5	0.0204				9691.53	0.16009
13000	0.02019	11825.1	0.0204				9705.11	0.16009
13020	0.02026	11838.7	0.0204				9718.68	0.16009
13040	0.02016	11852.3	0.0204				9732.25	0.16009
13060	0.02016	11865.8	0.0204				9745.83	0.16009
13080	0.02016	11879.4	0.0204				9759.4	0.16009
13100	0.02011	11893	0.0204				9772.97	0.16009
13120	0.02021	11906.5	0.0204				9786.55	0.16009
13140	0.0203	11920.1	0.0204				9800.12	0.16009
13160	0.02024	11933.7	0.0204				9813.69	0.16009
13180	0.02011	11947.3	0.0204				9827.27	0.16009
13200	0.02021	11960.8	0.0204				9840.84	0.16009
13220	0.0202	11974.4	0.0204				9854.41	0.16009
13240	0.02028	11988	0.0204				9867.99	0.16009
13260	0.02024	12001.6	0.0204				9881.56	0.16009
13280	0.02017	12015.1	0.0204				9895.14	0.16009
13300	0.02022	12028.7	0.0204				9908.71	0.16009
13320	0.02021	12042.3	0.0204				9922.28	0.16009
13340	0.02018	12055.9	0.0204				9935.86	0.16009
13360	0.0202	12069.4	0.0204				9949.43	0.16009
13380	0.02014	12083	0.0204				9963	0.16009
13400	0.02023	12096.6	0.0204				9976.58	0.16009
13420	0.02023	12110.2	0.0204				9990.15	0.16009
13440	0.0203	12123.7	0.0204				10003.7	0.16009
13460	0.02024	12137.3	0.0204				10017.3	0.16009
13480	0.02024	12150.9	0.0204				10030.9	0.16009
13500	0.02026	12164.4	0.0204				10044.4	0.16009
13520	0.02024	12178	0.0204				10058	0.16009
13540	0.02014	12191.6	0.0204				10071.6	0.16009
13560	0.02009	12205.2	0.0204				10085.2	0.16009
13580	0.02024	12218.7	0.0204				10098.7	0.16009
13600	0.02018	12232.3	0.0204				10112.3	0.16009
13620	0.0202	12245.9	0.0204				10125.9	0.16009
13640	0.02025	12259.5	0.0204				10139.5	0.16009
13660	0.0202	12273	0.0204				10153	0.16009
13680	0.0201	12286.6	0.0204				10166.6	0.16009
13700	0.02012	12300.2	0.0204				10180.2	0.16009
13720	0.02027	12313.8	0.0204				10193.8	0.16009
13740	0.02021	12327.3	0.0204				10207.3	0.16009
13760	0.02018	12340.9	0.0204				10220.9	0.16009
13780	0.02008	12354.5	0.0204				10234.5	0.16009
13800	0.0202	12368	0.0204				10248	0.16009
13820	0.02021	12381.6	0.0204				10261.6	0.16009
13840	0.02018	12395.2	0.0204				10275.2	0.16009
13860	0.02021	12408.8	0.0204				10288.8	0.16009
13880	0.02014	12422.3	0.0204				10302.3	0.16009
13900	0.02018	12435.9	0.0204				10315.9	0.16009
13920	0.02021	12449.5	0.0204				10329.5	0.16009
13940	0.02027	12463.1	0.0204				10343.1	0.16009
13960	0.02019	12476.6	0.0204				10356.6	0.16009
13980	0.02012	12490.2	0.0204				10370.2	0.16009
14000	0.02017	12503.8	0.0204				10383.8	0.16009
14020	0.02021	12517.4	0.0204				10397.4	0.16009
14040	0.02023	12530.9	0.0204				10410.9	0.16009
14060	0.02021	12544.5	0.0204				10424.5	0.16009
14080	0.02019	12558.1	0.0204				10438.1	0.16009
14100	0.02022	12571.7	0.0204				10451.7	0.16009
14120	0.02023	12585.2	0.0204				10465.2	0.16009
14140	0.02023	12598.8	0.0204				10478.8	0.16009
14160	0.02017	12612.4	0.0204				10492.4	0.16009
14180	0.0202	12625.9	0.0204				10505.9	0.16009
14200	0.02019	12639.5	0.0204				10519.5	0.16009
14220	0.02023	12653.1	0.0204				10533.1	0.16009
14240	0.02014	12666.7	0.0204				10546.7	0.16009
14260	0.02019	12680.2	0.0204				10560.2	0.16009
14280	0.0201	12693.8	0.0204				10573.8	0.16009
14300	0.02019	12707.4	0.0204				10587.4	0.16009
14320	0.02029	12721	0.0204				10601	0.16009
14340	0.02016	12734.5	0.0204				10614.5	0.16009
14360	0.0202	12748.1	0.0204				10628.1	0.16009
14380	0.0202	12761.7	0.0204				10641.7	0.16009
14400	0.0202	12775.3	0.0204				10655.3	0.16009
14420	0.02023	12788.8	0.0204				10668.8	0.16009
14440	0.02025	12802.4	0.0204				10682.4	0.16009
14460	0.02014	12816	0.0204				10696	0.16009
14480	0.02021	12829.5	0.0204				10709.5	0.16009
14500	0.02021	12843.1	0.0204				10723.1	0.16009
14520	0.02016	12856.7	0.0204				10736.7	0.16009
14540	0.02021	12870.3	0.0204				10750.3	0.16009
14560	0.02028	12883.8	0.0204				10763.8	0.16009
14580	0.02018	12897.4	0.0204				10777.4	0.16009
14600	0.02022	12911	0.0204				10791	0.16009
14620	0.02023	12924.6	0.0204				10804.6	0.16009
14640	0.02024	12938.1	0.0204				10818.1	0.16009
14660	0.0201	12951.7	0.0204				10831.7	0.16009
14680	0.02016	12965.3	0.0204				10845.3	0.16009
14700	0.02016	12978.9	0.0204				10858.9	0.16009
14720	0.02026	12992.4	0.0204				10872.4	0.16009
14740	0.02021	13006	0.0204				10886	0.16009
14760	0.02021	13019.6	0.0204				10899.6	0.16009
14780	0.02017	13033.2	0.0204				10913.2	0.16009
14800	0.02014	13046.7	0.0204				10926.7	0.16009
14820	0.02015	13060.3	0.0204				10940.3	0.16009
14840	0.02023	13073.9	0.0204				10953.9	0.16009
14860	0.02022	13087.4	0.0204				10967.4	0.16009
14880	0.02026	13101	0.0204				10981	0.16009
14900	0.02013	13114.6	0.0204				10994.6	0.16009
14920	0.02023	13128.2	0.0204				11008.2	0.16009
14940	0.02014	13141.7	0.0204				11021.7	0.16009
14960	0.02027	13155.3	0.0204				11035.3	0.16009
14980	0.02016	13168.9	0.0204				11048.9	0.16009
15000	0.02012	13182.5	0.0204				11062.5	0.16009
15020	0.02021	13196	0.0204				11076	0.16009
15040	0.0202	13209.6	0.0204				11089.6	0.16009
15060	0.02026	13223.2	0.0204				11103.2	0.16009
15080	0.02016	13236.8	0.0204				11116.8	0.16009
15100	0.02015	13250.3	0.0204				11130.3	0.16009
15120	0.02026	13263.9	0.0204				11143.9	0.16009
15140	0.02016	13277.5	0.0204				11157.5	0.16009
15160	0.02019	13291.1	0.0204				11171.1	0.16009
15180	0.02024	13304.6	0.0204				11184.6	0.16009
15200	0.02013	13318.2	0.0204				11198.2	0.16009
15220	0.02017	13331.8	0.0204				11211.8	0.16009
15240	0.02019	13345.3	0.0204				11225.3	0.16009
15260	0.02021	13358.9	0.0204				11238.9	0.16009
15280	0.02014	13372.5	0.0204				11252.5	0.16009
15300	0.02016	13386.1	0.0204				11266.1	0.16009
15320	0.02014	13399.6	0.0204				11279.6	0.16009
15340	0.02021	13413.2	0.0204				11293.2	0.16009
15360	0.02008	13426.8	0.0204				11306.8	0.16009
15380	0.02014	13440.4	0.0204				11320.4	0.16009
15400	0.02012	13453.9	0.0204				11333.9	0.16009
15420	0.02017	13467.5	0.0204				11347.5	0.16009
15440	0.02011	13481.1	0.0204				11361.1	0.16009
15460	0.02017	13494.7	0.0204				11374.7	0.16009
15480	0.02017	13508.2	0.0204				11388.2	0.16009
15500	0.02019	13521.8	0.0204				11401.8	0.16009
15520	0.02017	13535.4	0.0204				11415.4	0.16009
15540	0.02017	13548.9	0.0204				11428.9	0.16009
15560	0.02014	13562.5	0.0204				11442.5	0.16009
15580	0.0201	13576.1	0.0204				11456.1	0.16009
15600	0.0202	13589.7	0.0204				11469.7	0.16009
15620	0.02022	13603.2	0.0204				11483.2	0.16009
15640	0.02018	13616.8	0.0204				11496.8	0.16009
15660	0.02018	13630.4	0.0204				11510.4	0.16009
15680	0.02016	13644	0.0204				11524	0.16009
		13657.5	0.0204				11537.5	0.16009
		13671.1	0.0204				11551.1	0.16009
		13684.7	0.0204				11564.7	0.16009
		13698.3	0.0204				11578.3	0.16009
		13711.8	0.0204				11591.8	0.16009
		13725.4	0.0204				11605.4	0.16009
		13739	0.0204				11619	0.16009
		13752.6	0.0204				11632.6	0.16009
		13766.1	0.0204				11646.1	0.16009
		13779.7	0.0204				11659.7	0.16009
		13793.3	0.0204				11673.3	0.16009
		13806.8	0.0204				11686.8	0.16009
		13820.4	0.0204				11700.4	0.16009
		13834	0.0204				11714	0.16009
		13847.6	0.0204				11727.6	0.16009
		13861.1	0.0204				11741.1	0.16009
		13874.7	0.0204				11754.7	0.16009
		13888.3	0.0204				11768.3	0.16009
		13901.9	0.0204				11781.9	0.16009
		13915.4	0.0204				11795.4	0.16009
		13929	0.0204				11809	0.16009
		13942.6	0.0204				11822.6	0.16009
		13956.2	0.0204				11836.2	0.16009
		13969.7	0.0204				11849.7	0.16009
		13983.3	0.0204				11863.3	0.16009
		13996.9	0.0204				11876.9	0.16009
		14010.5	0.0204				11890.5	0.16009
		14024	0.0204				11904	0.16009
		14037.6	0.0204				11917.6	0.16009
		14051.2	0.0204				11931.2	0.16009
		14064.7	0.0204				11944.7	0.16009
		14078.3	0.0204				11958.3	0.16009
		14091.9	0.0204				11971.9	0.16009
		14105.5	0.0204				11985.5	0.16009
		14119	0.0204				11999	0.16009
		14132.6	0.0204				12012.6	0.16009
		14146.2	0.0204				12026.2	0.16009
		14159.8	0.0204				12039.8	0.16009
		14173.3	0.0204				12053.3	0.16009
		14186.9	0.0204				12066.9	0.16009
		14200.5	0.0204				12080.5	0.16009
		14214.1	0.0204				12094.1	0.16009
		14227.6	0.0204				12107.6	0.16009
		14241.2	0.0204				12121.2	0.16009
		14254.8	0.0204				12134.8	0.16009
		14268.3	0.0204				12148.3	0.16009
		14281.9	0.0204				12161.9	0.16009
		14295.5	0.0204				12175.5	0.16009
		14309.1	0.0204				12189.1	0.16009
		14322.6	0.0204				12202.6	0.16009
		14336.2	0.0204				12216.2	0.16009
		14349.8	0.0204				12229.8	0.16009
		14363.4	0.0204				12243.4	0.16009
		14376.9	0.0204				12256.9	0.16009
		14390.5	0.0204				12270.5	0.16009
		14404.1	0.0204				12284.1	0.16009
		14417.7	0.0204				12297.7	0.16009
		14431.2	0.0204				12311.2	0.16009
		14444.8	0.0204				12324.8	0.16009
		14458.4	0.0204				12338.4	0.16009
		14472	0.0204				12352	0.16009
		14485.5	0.0204				12365.5	0.16009
		14499.1	0.0204				12379.1	0.16009
		14512.7	0.0204				12392.7	0.16009
		14526.2	0.0204				12406.2	0.16009
		14539.8	0.0204				12419.8	0.16009
		14553.4	0.0204				12433.4	0.16009
		14567	0.0204				12447	0.16009
		14580.5	0.0204				12460.5	0.16009
		14594.1	0.0204				12474.1	0.16009
		14607.7	0.0204				12487.7	0.16009
		14621.3	0.0204				12501.3	0.16009
		14634.8	0.0204				12514.8	0.16009
		14648.4	0.0204				12528.4	0.16009
		14662	0.0204				12542	0.16009
		14675.6	0.0204				12555.6	0.16009
		14689.1	0.0204				12569.1	0.16009
		14702.7	0.0204				12582.7	0.16009
		14716.3	0.0204				12596.3	0.16009
		14729.8	0.0204				12609.8	0.16009
		14743.4	0.0204				12623.4	0.16009
		14757	0.0204				12637	0.16009
		14770.6	0.0204				12650.6	0.16009
		14784.1	0.0204				12664.1	0.16009
		14797.7	0.0204				12677.7	0.16009
		14811.3	0.0204				12691.3	0.16009
		14824.9	0.0204				12704.9	0.16009
		14838.4	0.0204				12718.4	0.16009
		14852	0.0204				12732	0.16009
		14865.6	0.0204				12745.6	0.16009
		14879.2	0.0204				12759.2	0.16009
		14892.7	0.0204				12772.7	0.16009
		14906.3	0.0204				12786.3	0.16009
		14919.9	0.0204				12799.9	0.16009
		14933.5	0.0204				12813.5	0.16009
		14947	0.0204				12827	0.16009
		14960.6	0.0204				12840.6	0.16009
		14974.2	0.0204				12854.2	0.16009
		14987.7	0.0204				12867.7	0.16009
		15001.3	0.0204				12881.3	0.16009
		15014.9	0.0204				12894.9	0.16009
		15028.5	0.0204				12908.5	0.16009
		15042	0.0204				12922	0.16009
		15055.6	0.0204				12935.6	0.16009
		15069.2	0.0204				12949.2	0.16009
		15082.8	0.0204				12962.8	0.16009
		15096.3	0.0204				12976.3	0.16009
		15109.9	0.0204				12989.9	0.16009
		15123.5	0.0204				13003.5	0.16009
		15137.1	0.0204				13017.1	0.16009
		15150.6	0.0204				13030.6	0.16009
		15164.2	0.0204				13044.2	0.16009
		15177.8	0.0204				13057.8	0.16009
		15191.4	0.0204				13071.4	0.16009
		15204.9	0.0204				13084.9	0.16009
		15218.5	0.0204				13098.5	0.16009
		15232.1	0.0204				13112.1	0.16009
		15245.6	0.0204				13125.6	0.16009
		15259.2	0.0204				13139.2	0.16009
		15272.8	0.0204				13152.8	0.16009
		15286.4	0.0204				13166.4	0.16009
		15299.9	0.0204				13179.9	0.16009
		15313.5	0.0204				13193.5	0.16009
		15327.1	0.0204				13207.1	0.16009
		15340.7	0.0204				13220.7	0.16009
		15354.2	0.0204				13234.2	0.16009
		15367.8	0.0204				13247.8	0.16009
		15381.4	0.0204				13261.4	0.16009
		15395	0.0204				13275	0.16009
		15408.5	0.0204				13288.5	0.16009
		15422.1	0.0204				13302.1	0.16009
		15435.7	0.0204				13315.7	0.16009
		15449.2	0.0204				13329.2	0.16009
		15462.8	0.0204				13342.8	0.16009
		15476.4	0.0204				13356.4	0.16009
		15490	0.0204				13370	0.16009
		15503.5	0.0204				13383.5	0.16009
		15517.1	0.0204				13397.1	0.16009
		15530.7	0.0204				13410.7	0.16009
		15544.3	0.0204				13424.3	0.16009
		15557.8	0.0204				13437.8	0.16009
		15571.4	0.0204				13451.4	0.16009
		15585	0.0204				13465	0.16009
		15598.6	0.0204				13478.6	0.16009
		15612.1	0.0204				13492.1	0.16009
		15625.7	0.0204				13505.7	0.16009
		15639.3	0.0204				13519.3	0.16009
		15652.9	0.0204				13532.9	0.16009
		15666.4	0.0204				13546.4	0.16009
		15680	0.0204				13560	0.16009

## Sheet: Fig. 2b
	0 ns	2 ns	5 ns	10 ns
Distance/um	PL intensity/Nor.	PL intensity/Nor.	PL intensity/Nor.	PL intensity/Nor.
-2.432	0.01178	0.01288	0.01333	0.01168
-2.413	0.01338	0.01432	0.01499	0.01318
-2.394	0.01501	0.01584	0.01663	0.01477
-2.375	0.01664	0.01731	0.01828	0.01652
-2.356	0.01816	0.01891	0.01991	0.01819
-2.337	0.01962	0.02056	0.02157	0.01995
-2.318	0.02126	0.02224	0.02307	0.02178
-2.299	0.02272	0.02407	0.02463	0.0236
-2.28	0.02428	0.026	0.0262	0.0255
-2.261	0.02613	0.02806	0.02791	0.02736
-2.242	0.02734	0.02921	0.02873	0.02859
-2.223	0.02842	0.03034	0.02962	0.02976
-2.204	0.02947	0.03151	0.03049	0.03096
-2.185	0.03059	0.03265	0.03134	0.03204
-2.166	0.03162	0.03366	0.03215	0.03316
-2.147	0.03278	0.03457	0.03293	0.03423
-2.128	0.03382	0.03545	0.03359	0.03531
-2.109	0.035	0.03627	0.03415	0.03617
-2.09	0.03611	0.03712	0.03486	0.03705
-2.071	0.03728	0.03809	0.03561	0.03805
-2.052	0.03834	0.039	0.03639	0.03892
-2.033	0.03943	0.0398	0.03726	0.03965
-2.014	0.04061	0.04069	0.03815	0.04035
-1.995	0.04201	0.04153	0.03915	0.04116
-1.976	0.04346	0.04238	0.0401	0.04192
-1.957	0.04474	0.04335	0.04115	0.04251
-1.938	0.04622	0.04407	0.04208	0.04316
-1.919	0.04745	0.04482	0.04302	0.04381
-1.9	0.04828	0.04549	0.04394	0.04465
-1.881	0.04929	0.04616	0.04465	0.04537
-1.862	0.05028	0.04679	0.04542	0.04592
-1.843	0.05133	0.04735	0.0463	0.04635
-1.824	0.05211	0.04785	0.0472	0.04687
-1.805	0.05324	0.04846	0.04803	0.04736
-1.786	0.05443	0.04916	0.04889	0.04779
-1.767	0.05551	0.04988	0.04973	0.04819
-1.748	0.05641	0.05083	0.05054	0.04883
-1.729	0.05744	0.05153	0.05119	0.04955
-1.71	0.05837	0.05223	0.05189	0.05013
-1.691	0.05934	0.05297	0.05277	0.0507
-1.672	0.06036	0.05379	0.0538	0.05145
-1.653	0.06124	0.05469	0.05485	0.0521
-1.634	0.06228	0.05562	0.05596	0.05276
-1.615	0.06347	0.05681	0.05708	0.05339
-1.596	0.06443	0.05789	0.0584	0.05415
-1.577	0.06534	0.05913	0.05965	0.05503
-1.558	0.06638	0.06033	0.0609	0.05588
-1.539	0.06763	0.06175	0.06225	0.05678
-1.52	0.06861	0.0631	0.06391	0.05778
-1.501	0.06955	0.06453	0.06544	0.05902
-1.482	0.07052	0.06607	0.06704	0.06052
-1.463	0.07185	0.06759	0.06873	0.06214
-1.444	0.07302	0.0693	0.07061	0.06369
-1.425	0.07403	0.07119	0.07251	0.06531
-1.406	0.07531	0.07323	0.0744	0.06717
-1.387	0.07651	0.07501	0.07643	0.06903
-1.368	0.07789	0.07721	0.07864	0.07086
-1.349	0.07942	0.07954	0.08088	0.07278
-1.33	0.08092	0.08173	0.08298	0.07487
-1.311	0.0825	0.0841	0.08516	0.0771
-1.292	0.08454	0.08672	0.08757	0.07954
-1.273	0.08644	0.08953	0.08993	0.08197
-1.254	0.08826	0.09225	0.09239	0.08433
-1.235	0.09032	0.09546	0.09486	0.08671
-1.216	0.09282	0.09884	0.09766	0.08908
-1.197	0.09551	0.10262	0.10063	0.09173
-1.178	0.09803	0.10657	0.10352	0.09425
-1.159	0.10045	0.11065	0.10636	0.09709
-1.14	0.10315	0.11467	0.1092	0.10016
-1.121	0.10568	0.11889	0.1121	0.10334
-1.102	0.10838	0.12364	0.11505	0.10679
-1.083	0.11123	0.12835	0.11818	0.11056
-1.064	0.11447	0.13295	0.12138	0.11471
-1.045	0.1183	0.13788	0.12515	0.11888
-1.026	0.12233	0.1431	0.12906	0.1234
-1.007	0.12602	0.1484	0.13313	0.12809
-0.988	0.13035	0.154	0.13746	0.13323
-0.969	0.13504	0.15964	0.14194	0.13875
-0.95	0.14	0.16497	0.14653	0.14436
-0.931	0.14454	0.17035	0.15127	0.1502
-0.912	0.14956	0.17604	0.15621	0.15621
-0.893	0.15501	0.18177	0.16164	0.16287
-0.874	0.16121	0.18788	0.16738	0.16978
-0.855	0.1673	0.19428	0.17326	0.17719
-0.836	0.17369	0.20068	0.17934	0.18475
-0.817	0.18088	0.20684	0.18557	0.19252
-0.798	0.18868	0.21343	0.19222	0.20047
-0.779	0.19662	0.22028	0.19945	0.20831
-0.76	0.20481	0.22772	0.20689	0.21645
-0.741	0.21317	0.23529	0.21459	0.22448
-0.722	0.22169	0.24329	0.22247	0.23299
-0.703	0.23014	0.25198	0.23076	0.24187
-0.684	0.23928	0.26161	0.23967	0.25122
-0.665	0.24883	0.27198	0.24894	0.26068
-0.646	0.26009	0.28254	0.25869	0.2711
-0.627	0.27134	0.2929	0.26916	0.28171
-0.608	0.28324	0.30402	0.28022	0.29243
-0.589	0.29539	0.31576	0.292	0.30374
-0.57	0.30904	0.32771	0.30451	0.31566
-0.551	0.3234	0.34006	0.31811	0.32869
-0.532	0.33864	0.35384	0.33282	0.34249
-0.513	0.35512	0.36777	0.34815	0.35779
-0.494	0.37246	0.38324	0.36478	0.37445
-0.475	0.39097	0.39932	0.38236	0.39246
-0.456	0.41042	0.41681	0.40132	0.41196
-0.437	0.43095	0.43492	0.42152	0.43263
-0.418	0.45274	0.4549	0.44331	0.45537
-0.399	0.47558	0.47539	0.46619	0.47985
-0.38	0.50012	0.49707	0.49059	0.50636
-0.361	0.52515	0.52022	0.51683	0.5335
-0.342	0.55179	0.54541	0.54461	0.56216
-0.323	0.57935	0.57152	0.57292	0.59208
-0.304	0.60854	0.59856	0.60251	0.62363
-0.285	0.63819	0.62737	0.63375	0.65592
-0.266	0.66859	0.65748	0.66568	0.68876
-0.247	0.69928	0.68836	0.69812	0.72239
-0.228	0.72969	0.7205	0.73103	0.75553
-0.209	0.76017	0.7524	0.76335	0.78769
-0.19	0.79028	0.78447	0.7951	0.81903
-0.171	0.81977	0.81589	0.82579	0.84935
-0.152	0.84807	0.84678	0.856	0.87831
-0.133	0.87503	0.87437	0.88412	0.90428
-0.114	0.89988	0.90027	0.91016	0.9273
-0.095	0.92277	0.92363	0.93383	0.9476
-0.076	0.94369	0.94518	0.95383	0.96539
-0.057	0.96169	0.96263	0.97001	0.97961
-0.038	0.97692	0.97744	0.98339	0.99033
-0.019	0.98844	0.98903	0.9933	0.99693
0	0.99606	0.9969	0.99891	1
0.019	1	1	1	0.99884
0.038	0.99947	0.99855	0.99743	0.99375
0.057	0.99523	0.99271	0.99079	0.98483
0.076	0.9867	0.98274	0.98005	0.97251
0.095	0.97421	0.96844	0.96608	0.9569
0.114	0.95881	0.95038	0.94863	0.93793
0.133	0.94103	0.9285	0.92716	0.91653
0.152	0.9202	0.90498	0.90338	0.89317
0.171	0.89671	0.8785	0.87719	0.86777
0.19	0.87047	0.84965	0.84842	0.84039
0.209	0.84164	0.81818	0.8177	0.81074
0.228	0.81166	0.78643	0.78612	0.78042
0.247	0.77988	0.75339	0.75394	0.74999
0.266	0.74671	0.7199	0.72099	0.71912
0.285	0.7132	0.68565	0.68811	0.68766
0.304	0.67963	0.65275	0.65583	0.65646
0.323	0.64669	0.61992	0.62364	0.62528
0.342	0.61386	0.58751	0.59176	0.59492
0.361	0.58296	0.55595	0.56071	0.56559
0.38	0.55307	0.52556	0.53054	0.53731
0.399	0.52458	0.49659	0.50168	0.51039
0.418	0.49679	0.46981	0.47413	0.48385
0.437	0.47025	0.44389	0.44735	0.45834
0.456	0.44536	0.42019	0.42137	0.43417
0.475	0.42131	0.39817	0.39736	0.41143
0.494	0.39868	0.3778	0.37541	0.39031
0.513	0.37673	0.35812	0.35433	0.37044
0.532	0.35654	0.33969	0.3344	0.35141
0.551	0.33802	0.3219	0.31588	0.33339
0.57	0.32068	0.30574	0.29841	0.31683
0.589	0.3042	0.29043	0.28183	0.30137
0.608	0.28947	0.27654	0.26606	0.28668
0.627	0.27595	0.26384	0.25157	0.27276
0.646	0.26281	0.25215	0.2386	0.25991
0.665	0.25081	0.24075	0.22636	0.24755
0.684	0.23889	0.23005	0.21486	0.23572
0.703	0.22778	0.21971	0.20428	0.22477
0.722	0.21748	0.21027	0.19451	0.21457
0.741	0.20785	0.20135	0.18607	0.20489
0.76	0.19848	0.19297	0.17793	0.19533
0.779	0.18939	0.18476	0.17045	0.18673
0.798	0.18102	0.17745	0.16396	0.1784
0.817	0.17352	0.17062	0.15777	0.17042
0.836	0.16638	0.16451	0.15147	0.16277
0.855	0.15963	0.15876	0.14544	0.15528
0.874	0.15367	0.15316	0.14021	0.14842
0.893	0.1473	0.14807	0.13556	0.14205
0.912	0.14102	0.14357	0.13143	0.13645
0.931	0.1352	0.13947	0.12731	0.13119
0.95	0.12951	0.13619	0.12361	0.12641
0.969	0.12417	0.13328	0.12021	0.12197
0.988	0.11955	0.13048	0.11703	0.11793
1.007	0.11515	0.12766	0.11417	0.11421
1.026	0.11058	0.12501	0.11147	0.11101
1.045	0.10682	0.12258	0.10885	0.10844
1.064	0.10373	0.12049	0.10636	0.10574
1.083	0.10094	0.11829	0.10394	0.1032
1.102	0.09753	0.11611	0.10169	0.1009
1.121	0.09476	0.11386	0.09997	0.09903
1.14	0.09241	0.1114	0.09833	0.09741
1.159	0.09019	0.10892	0.0965	0.09577
1.178	0.08792	0.10645	0.09462	0.09433
1.197	0.08637	0.10374	0.0929	0.09292
1.216	0.08488	0.10097	0.09128	0.09157
1.235	0.08348	0.09851	0.08951	0.0901
1.254	0.08255	0.09604	0.08767	0.0888
1.273	0.08171	0.09356	0.08581	0.08727
1.292	0.08081	0.09102	0.08408	0.08553
1.311	0.08011	0.08847	0.08232	0.08374
1.33	0.07965	0.08608	0.08082	0.0819
1.349	0.0787	0.08374	0.07925	0.0802
1.368	0.07794	0.08153	0.07749	0.07848
1.387	0.07754	0.07932	0.07576	0.07659
1.406	0.07706	0.07722	0.07401	0.07451
1.425	0.07667	0.07534	0.07223	0.07253
1.444	0.07604	0.07339	0.07053	0.07067
1.463	0.07599	0.07141	0.06881	0.06887
1.482	0.07561	0.0698	0.0669	0.06696
1.501	0.07511	0.06841	0.06499	0.06514
1.52	0.07452	0.06696	0.06308	0.06345
1.539	0.07378	0.06544	0.06145	0.06182
1.558	0.07249	0.06404	0.05996	0.06048
1.577	0.0714	0.06275	0.05842	0.05924
1.596	0.07034	0.06141	0.05716	0.05795
1.615	0.06902	0.06007	0.05577	0.05668
1.634	0.06795	0.05884	0.05441	0.0555
1.653	0.06695	0.05757	0.05319	0.05456
1.672	0.06608	0.05622	0.05203	0.05362
1.691	0.06499	0.05482	0.05085	0.05287
1.71	0.06382	0.05341	0.04971	0.05219
1.729	0.06261	0.05233	0.04861	0.05147
1.748	0.06134	0.05135	0.04762	0.0509
1.767	0.05991	0.0503	0.04681	0.05039
1.786	0.05835	0.04925	0.04618	0.04991
1.805	0.05689	0.04825	0.04577	0.04951
1.824	0.05549	0.04733	0.04537	0.04911
1.843	0.05428	0.04638	0.04484	0.04867
1.862	0.05328	0.0454	0.04444	0.04817
1.881	0.05244	0.04438	0.04395	0.04777
1.9	0.05183	0.04358	0.04353	0.04739
1.919	0.05141	0.04288	0.04305	0.04691
1.938	0.05091	0.04227	0.04259	0.04645
1.957	0.05016	0.04183	0.04201	0.04624
1.976	0.04949	0.04153	0.04149	0.04608
1.995	0.04878	0.04119	0.04106	0.04583
2.014	0.04825	0.04099	0.04064	0.04554
2.033	0.04772	0.04078	0.04016	0.04538
2.052	0.04734	0.04064	0.03958	0.04515
2.071	0.04733	0.04039	0.03904	0.04484
2.09	0.04728	0.04011	0.03842	0.04456
2.109	0.04698	0.03976	0.0377	0.04411
2.128	0.04671	0.03942	0.037	0.04358
2.147	0.04613	0.03902	0.0361	0.04293
2.166	0.04539	0.03863	0.03501	0.04208
2.185	0.04438	0.03809	0.03385	0.04115
2.204	0.04319	0.03731	0.03272	0.04022
2.223	0.04177	0.03648	0.03145	0.03908
2.242	0.04032	0.03562	0.03019	0.03777
2.261	0.03777	0.03376	0.02822	0.03547
2.28	0.0352	0.03184	0.02627	0.03317
2.299	0.03261	0.02981	0.02435	0.03088
2.318	0.03017	0.02774	0.02247	0.02849
2.337	0.02778	0.02554	0.0206	0.02606
2.356	0.02533	0.02342	0.01865	0.02372
2.375	0.02287	0.02126	0.01671	0.02144
2.394	0.02035	0.01909	0.0148	0.01913
2.413	0.01785	0.01682	0.01298	0.01689

## Sheet: Fig. 2d
						Fitting curves
	17.5 us	35.0 us	61.3 us	122.5 us			17.5 us	35.0 us	61.3 us	122.5 us
Distance/um	PL intensity/Nor.	PL intensity/Nor.	PL intensity/Nor.	PL intensity/Nor.		Distance/um	PL intensity/Nor.	PL intensity/Nor.	PL intensity/Nor.	PL intensity/Nor.
-7.808	0.27178	0.3611	0.38639	0.48035		-7.808	0.32396	0.37606	0.43048	0.51589
-7.744	0.29815	0.33908	0.40457	0.4645		-7.79186	0.32412	0.37633	0.43093	0.51646
-7.68	0.297	0.33732	0.4107	0.49236		-7.77571	0.32429	0.3766	0.43138	0.51704
-7.616	0.29718	0.3471	0.41688	0.48857		-7.75957	0.32447	0.37687	0.43184	0.51762
-7.552	0.29937	0.3496	0.42326	0.49786		-7.74342	0.32464	0.37715	0.4323	0.51821
-7.488	0.30218	0.3547	0.42435	0.50673		-7.72728	0.32482	0.37743	0.43277	0.5188
-7.424	0.3098	0.35898	0.4275	0.50922		-7.71114	0.325	0.37771	0.43324	0.51939
-7.36	0.31167	0.36308	0.43064	0.51671		-7.69499	0.32519	0.378	0.43371	0.51998
-7.296	0.31555	0.36719	0.43176	0.52126		-7.67885	0.32537	0.37829	0.43419	0.52058
-7.232	0.32001	0.36944	0.43772	0.52564		-7.6627	0.32556	0.37859	0.43467	0.52119
-7.168	0.32359	0.3752	0.44537	0.52836		-7.64656	0.32575	0.37888	0.43516	0.5218
-7.104	0.32706	0.37835	0.44912	0.53452		-7.63041	0.32595	0.37918	0.43565	0.52241
-7.04	0.32982	0.38107	0.45183	0.53919		-7.61427	0.32615	0.37949	0.43615	0.52302
-6.976	0.33269	0.38611	0.45575	0.54243		-7.59813	0.32635	0.3798	0.43665	0.52364
-6.912	0.33567	0.39266	0.45924	0.54367		-7.58198	0.32655	0.38011	0.43715	0.52427
-6.848	0.33985	0.3978	0.46238	0.55209		-7.56584	0.32676	0.38043	0.43766	0.5249
-6.784	0.3432	0.40084	0.466	0.55879		-7.54969	0.32697	0.38075	0.43817	0.52553
-6.72	0.3472	0.40241	0.46922	0.56388		-7.53355	0.32718	0.38107	0.43869	0.52616
-6.656	0.35007	0.40944	0.47148	0.56912		-7.51741	0.3274	0.3814	0.43921	0.5268
-6.592	0.35331	0.41394	0.4756	0.57195		-7.50126	0.32762	0.38173	0.43974	0.52745
-6.528	0.35581	0.41714	0.48173	0.57292		-7.48512	0.32784	0.38206	0.44027	0.52809
-6.464	0.3607	0.41824	0.48465	0.5755		-7.46897	0.32807	0.3824	0.44081	0.52875
-6.4	0.36346	0.42249	0.48736	0.5805		-7.45283	0.3283	0.38275	0.44134	0.5294
-6.336	0.36588	0.42527	0.49264	0.58349		-7.43668	0.32853	0.38309	0.44189	0.53006
-6.272	0.36722	0.42679	0.49661	0.58809		-7.42054	0.32877	0.38345	0.44244	0.53072
-6.208	0.37177	0.43083	0.50254	0.58825		-7.4044	0.32901	0.3838	0.44299	0.53139
-6.144	0.37521	0.43554	0.50565	0.5922		-7.38825	0.32925	0.38416	0.44355	0.53206
-6.08	0.37811	0.43958	0.51088	0.59793		-7.37211	0.3295	0.38452	0.44411	0.53274
-6.016	0.38199	0.44446	0.51365	0.60407		-7.35596	0.32975	0.38489	0.44468	0.53342
-5.952	0.38561	0.44917	0.51963	0.60713		-7.33982	0.33	0.38527	0.44525	0.5341
-5.888	0.38815	0.45463	0.52425	0.61182		-7.32368	0.33026	0.38564	0.44583	0.53479
-5.824	0.39098	0.45856	0.52912	0.6148		-7.30753	0.33052	0.38602	0.44641	0.53548
-5.76	0.39777	0.46239	0.53616	0.62263		-7.29139	0.33078	0.38641	0.447	0.53618
-5.696	0.40113	0.4681	0.54028	0.62755		-7.27524	0.33105	0.3868	0.44759	0.53688
-5.632	0.40668	0.4724	0.5446	0.63336		-7.2591	0.33132	0.38719	0.44819	0.53759
-5.568	0.41079	0.47586	0.54988	0.63837		-7.24295	0.3316	0.38759	0.44879	0.53829
-5.504	0.41459	0.48215	0.55335	0.6441		-7.22681	0.33188	0.38799	0.44939	0.53901
-5.44	0.41888	0.4876	0.55727	0.64628		-7.21067	0.33216	0.3884	0.45	0.53972
-5.376	0.42436	0.49232	0.5635	0.65055		-7.19452	0.33245	0.38881	0.45062	0.54045
-5.312	0.43014	0.49583	0.56918	0.65604		-7.17838	0.33274	0.38923	0.45124	0.54117
-5.248	0.43645	0.50003	0.57597	0.65967		-7.16223	0.33304	0.38965	0.45186	0.5419
-5.184	0.44204	0.50632	0.58104	0.66492		-7.14609	0.33334	0.39008	0.45249	0.54264
-5.12	0.4464	0.51151	0.58607	0.66936		-7.12995	0.33364	0.39051	0.45313	0.54337
-5.056	0.45081	0.51455	0.59114	0.67404		-7.1138	0.33395	0.39094	0.45377	0.54412
-4.992	0.45659	0.52236	0.59873	0.68316		-7.09766	0.33426	0.39138	0.45442	0.54486
-4.928	0.46457	0.53033	0.60481	0.68889		-7.08151	0.33458	0.39183	0.45507	0.54561
-4.864	0.46897	0.53662	0.61165	0.6926		-7.06537	0.3349	0.39228	0.45572	0.54637
-4.8	0.47568	0.53929	0.61693	0.69542		-7.04923	0.33522	0.39273	0.45638	0.54713
-4.736	0.48281	0.54385	0.62492	0.70075		-7.03308	0.33555	0.39319	0.45705	0.54789
-4.672	0.48747	0.54899	0.63462	0.70979		-7.01694	0.33589	0.39366	0.45772	0.54866
-4.608	0.49403	0.55696	0.63854	0.7177		-7.00079	0.33622	0.39413	0.45839	0.54943
-4.544	0.50026	0.56215	0.6415	0.72165		-6.98465	0.33657	0.3946	0.45908	0.55021
-4.48	0.50697	0.56661	0.64748	0.73126		-6.9685	0.33691	0.39508	0.45976	0.55099
-4.416	0.50955	0.57001	0.65417	0.73513		-6.95236	0.33727	0.39557	0.46045	0.55177
-4.352	0.51443	0.57662	0.65623	0.74005		-6.93622	0.33762	0.39606	0.46115	0.55256
-4.288	0.51842	0.58401	0.66201	0.74175		-6.92007	0.33798	0.39655	0.46185	0.55335
-4.224	0.52409	0.58668	0.66608	0.74724		-6.90393	0.33835	0.39705	0.46256	0.55415
-4.16	0.52879	0.58983	0.67171	0.75539		-6.88778	0.33872	0.39756	0.46327	0.55495
-4.096	0.53416	0.59381	0.67603	0.76071		-6.87164	0.3391	0.39807	0.46399	0.55576
-4.032	0.53901	0.60372	0.68231	0.76168		-6.8555	0.33948	0.39858	0.46471	0.55657
-3.968	0.54509	0.60975	0.68789	0.76451		-6.83935	0.33986	0.39911	0.46544	0.55738
-3.904	0.55031	0.61536	0.69362	0.7708		-6.82321	0.34025	0.39963	0.46618	0.5582
-3.84	0.55654	0.62123	0.70101	0.77516		-6.80706	0.34065	0.40017	0.46691	0.55902
-3.776	0.56478	0.62721	0.70619	0.78057		-6.79092	0.34105	0.4007	0.46766	0.55985
-3.712	0.57142	0.63418	0.71051	0.78726		-6.77477	0.34146	0.40125	0.46841	0.56068
-3.648	0.57545	0.63921	0.718	0.79114		-6.75863	0.34187	0.4018	0.46917	0.56152
-3.584	0.58403	0.6432	0.72212	0.79663		-6.74249	0.34228	0.40235	0.46993	0.56236
-3.52	0.59033	0.65263	0.73157	0.79905		-6.72634	0.34271	0.40291	0.47069	0.5632
-3.456	0.59518	0.66081	0.737	0.80631		-6.7102	0.34313	0.40348	0.47146	0.56405
-3.392	0.60007	0.66453	0.74242	0.8114		-6.69405	0.34357	0.40405	0.47224	0.56491
-3.328	0.60544	0.6692	0.7467	0.81567		-6.67791	0.344	0.40463	0.47302	0.56576
-3.264	0.60947	0.67371	0.75192	0.81987		-6.66177	0.34445	0.40521	0.47381	0.56662
-3.2	0.61625	0.67685	0.75514	0.82431		-6.64562	0.3449	0.4058	0.47461	0.56749
-3.136	0.62263	0.68414	0.76218	0.82988		-6.62948	0.34535	0.4064	0.47541	0.56836
-3.072	0.63211	0.69368	0.76841	0.83714		-6.61333	0.34581	0.407	0.47621	0.56924
-3.008	0.64072	0.69552	0.77002	0.84198		-6.59719	0.34627	0.4076	0.47702	0.57012
-2.944	0.64833	0.70113	0.77564	0.84489		-6.58105	0.34675	0.40822	0.47784	0.571
-2.88	0.65527	0.71046	0.78057	0.84578		-6.5649	0.34722	0.40883	0.47866	0.57189
-2.816	0.66273	0.71911	0.78957	0.85062		-6.54876	0.34771	0.40946	0.47949	0.57278
-2.752	0.67145	0.72991	0.79318	0.85481		-6.53261	0.3482	0.41009	0.48032	0.57367
-2.688	0.67936	0.73457	0.79726	0.85417		-6.51647	0.34869	0.41073	0.48116	0.57457
-2.624	0.68738	0.74071	0.80479	0.8574		-6.50032	0.34919	0.41137	0.48201	0.57548
-2.56	0.69342	0.74742	0.80947	0.86555		-6.48418	0.3497	0.41202	0.48286	0.57639
-2.496	0.70081	0.75644	0.8162	0.86482		-6.46804	0.35021	0.41268	0.48371	0.5773
-2.432	0.70819	0.76603	0.82103	0.87426		-6.45189	0.35073	0.41334	0.48457	0.57822
-2.368	0.71487	0.77185	0.82852	0.88007		-6.43575	0.35125	0.41401	0.48544	0.57914
-2.304	0.72177	0.78013	0.83475	0.88774		-6.4196	0.35179	0.41468	0.48631	0.58007
-2.24	0.72464	0.78506	0.84179	0.89549		-6.40346	0.35232	0.41536	0.48719	0.581
-2.176	0.73389	0.78826	0.84515	0.89783		-6.38732	0.35287	0.41605	0.48808	0.58193
-2.112	0.7425	0.7925	0.85259	0.90146		-6.37117	0.35342	0.41674	0.48897	0.58287
-2.048	0.75004	0.80451	0.85983	0.90759		-6.35503	0.35398	0.41744	0.48987	0.58382
-1.984	0.76111	0.81499	0.8642	0.91219		-6.33888	0.35454	0.41815	0.49077	0.58476
-1.92	0.76854	0.8238	0.87038	0.91453		-6.32274	0.35511	0.41886	0.49168	0.58572
-1.856	0.77454	0.83261	0.87043	0.9201		-6.30659	0.35569	0.41958	0.49259	0.58667
-1.792	0.78446	0.83691	0.87621	0.92115		-6.29045	0.35627	0.42031	0.49351	0.58763
-1.728	0.79084	0.84178	0.88255	0.92519		-6.27431	0.35686	0.42104	0.49443	0.5886
-1.664	0.8011	0.85148	0.88677	0.93003		-6.25816	0.35746	0.42178	0.49537	0.58957
-1.6	0.81038	0.85934	0.89426	0.93519		-6.24202	0.35806	0.42252	0.4963	0.59054
-1.536	0.81993	0.86716	0.89772	0.93939		-6.22587	0.35867	0.42328	0.49725	0.59152
-1.472	0.82929	0.87649	0.90506	0.94423		-6.20973	0.35929	0.42404	0.4982	0.5925
-1.408	0.83597	0.87864	0.91144	0.94843		-6.19359	0.35991	0.4248	0.49915	0.59349
-1.344	0.84727	0.88577	0.91868	0.95545		-6.17744	0.36054	0.42558	0.50011	0.59448
-1.28	0.85775	0.88986	0.92401	0.96296		-6.1613	0.36118	0.42636	0.50108	0.59547
-1.216	0.86898	0.89761	0.9314	0.96586		-6.14515	0.36183	0.42714	0.50205	0.59647
-1.152	0.87852	0.90443	0.93617	0.97111		-6.12901	0.36248	0.42794	0.50303	0.59747
-1.088	0.8874	0.91387	0.93994	0.97119		-6.11286	0.36314	0.42874	0.50401	0.59848
-1.024	0.89743	0.92419	0.94833	0.97167		-6.09672	0.3638	0.42955	0.505	0.59949
-0.96	0.91011	0.92996	0.9511	0.97522		-6.08058	0.36448	0.43036	0.506	0.60051
-0.896	0.92242	0.93887	0.95457	0.98015		-6.06443	0.36516	0.43118	0.507	0.60152
-0.832	0.93395	0.94474	0.95743	0.98442		-6.04829	0.36585	0.43201	0.50801	0.60255
-0.768	0.94163	0.95266	0.9611	0.98789		-6.03214	0.36655	0.43285	0.50902	0.60358
-0.704	0.95125	0.95743	0.96552	0.99322		-6.016	0.36725	0.43369	0.51004	0.60461
-0.64	0.95621	0.96047	0.96939	0.99451		-5.99986	0.36796	0.43454	0.51107	0.60564
-0.576	0.96733	0.9633	0.97281	0.99387		-5.98371	0.36868	0.4354	0.5121	0.60668
-0.512	0.9755	0.97017	0.97376	0.99871		-5.96757	0.36941	0.43627	0.51314	0.60773
-0.448	0.98049	0.97945	0.97824	1		-5.95142	0.37014	0.43714	0.51418	0.60878
-0.384	0.98624	0.98438	0.98176	0.99839		-5.93528	0.37089	0.43802	0.51523	0.60983
-0.32	0.98986	0.98815	0.98236	0.99669		-5.91914	0.37164	0.4389	0.51629	0.61089
-0.256	0.99165	0.99067	0.98703	0.99637		-5.90299	0.37239	0.4398	0.51735	0.61195
-0.192	0.99448	0.99387	0.99261	0.99508		-5.88685	0.37316	0.4407	0.51842	0.61301
-0.128	0.99448	0.99313	0.99437	0.99564		-5.8707	0.37393	0.44161	0.51949	0.61408
-0.064	1	0.99895	0.99487	0.99427		-5.85456	0.37472	0.44252	0.52057	0.61515
0	0.99866	0.99817	0.99638	0.99532		-5.83841	0.37551	0.44345	0.52166	0.61623
0.064	0.99978	1	0.99719	0.99605		-5.82227	0.37631	0.44438	0.52275	0.61731
0.128	0.99937	0.99817	1	0.99354		-5.80613	0.37711	0.44532	0.52385	0.6184
0.192	0.99687	0.99471	0.99874	0.99483		-5.78998	0.37793	0.44626	0.52495	0.61948
0.256	0.99482	0.99104	0.99915	0.99209		-5.77384	0.37875	0.44722	0.52606	0.62058
0.32	0.99165	0.98695	0.99799	0.98975		-5.75769	0.37958	0.44818	0.52718	0.62167
0.384	0.98489	0.98333	0.99543	0.98878		-5.74155	0.38042	0.44915	0.5283	0.62277
0.448	0.98068	0.97908	0.99281	0.98781		-5.72541	0.38127	0.45012	0.52943	0.62388
0.512	0.9721	0.97499	0.98945	0.98329		-5.70926	0.38212	0.45111	0.53056	0.62499
0.576	0.9655	0.97389	0.98507	0.98168		-5.69312	0.38299	0.4521	0.5317	0.6261
0.64	0.95826	0.96849	0.97844	0.97482		-5.67697	0.38386	0.4531	0.53284	0.62722
0.704	0.94987	0.96173	0.97457	0.96998		-5.66083	0.38474	0.4541	0.534	0.62834
0.768	0.93988	0.95712	0.97221	0.96885		-5.64468	0.38563	0.45512	0.53515	0.62946
0.832	0.93298	0.94852	0.96623	0.96481		-5.62854	0.38653	0.45614	0.53632	0.63059
0.896	0.9238	0.9372	0.96195	0.96497		-5.6124	0.38744	0.45717	0.53749	0.63172
0.96	0.91463	0.93237	0.95597	0.95941		-5.59625	0.38836	0.45821	0.53866	0.63285
1.024	0.90333	0.92713	0.95155	0.95561		-5.58011	0.38928	0.45925	0.53984	0.63399
1.088	0.89527	0.91927	0.94793	0.95489		-5.56396	0.39022	0.46031	0.54103	0.63514
1.152	0.88699	0.91056	0.9416	0.94891		-5.54782	0.39116	0.46137	0.54222	0.63628
1.216	0.87976	0.90265	0.93788	0.94359		-5.53168	0.39211	0.46244	0.54342	0.63743
1.28	0.8701	0.89164	0.93029	0.93794		-5.51553	0.39308	0.46351	0.54462	0.63859
1.344	0.86044	0.88561	0.92215	0.93528		-5.49939	0.39405	0.4646	0.54583	0.63974
1.408	0.8488	0.87796	0.91742	0.93245		-5.48324	0.39502	0.46569	0.54705	0.6409
1.472	0.83716	0.8702	0.91451	0.92664		-5.4671	0.39601	0.46679	0.54827	0.64207
1.536	0.82918	0.86406	0.90798	0.92002		-5.45095	0.39701	0.4679	0.5495	0.64324
1.6	0.81788	0.85468	0.90054	0.91825		-5.43481	0.39802	0.46902	0.55073	0.64441
1.664	0.80878	0.84744	0.89486	0.91357		-5.41867	0.39903	0.47014	0.55197	0.64559
1.728	0.80166	0.83953	0.88626	0.91115		-5.40252	0.40006	0.47127	0.55322	0.64676
1.792	0.79185	0.8314	0.87812	0.90985		-5.38638	0.40109	0.47241	0.55447	0.64795
1.856	0.78166	0.8249	0.86983	0.90461		-5.37023	0.40214	0.47356	0.55573	0.64913
1.92	0.7729	0.81363	0.86299	0.90364		-5.35409	0.40319	0.47472	0.55699	0.65032
1.984	0.76358	0.80467	0.8548	0.90025		-5.33795	0.40425	0.47588	0.55826	0.65152
2.048	0.75794	0.79827	0.84867	0.89412		-5.3218	0.40532	0.47705	0.55953	0.65271
2.112	0.74754	0.79104	0.84274	0.88863		-5.30566	0.4064	0.47823	0.56081	0.65391
2.176	0.73959	0.78165	0.83475	0.88572		-5.28951	0.4075	0.47942	0.5621	0.65512
2.24	0.73158	0.77845	0.82666	0.88128		-5.27337	0.4086	0.48062	0.56339	0.65632
2.304	0.72512	0.76912	0.81776	0.87249		-5.25723	0.40971	0.48182	0.56468	0.65753
2.368	0.71748	0.75921	0.80902	0.86748		-5.24108	0.41082	0.48304	0.56599	0.65875
2.432	0.71024	0.75067	0.80103	0.86014		-5.22494	0.41195	0.48426	0.56729	0.65996
2.496	0.70226	0.74417	0.7952	0.85715		-5.20879	0.41309	0.48548	0.56861	0.66118
2.56	0.69335	0.73699	0.78876	0.84973		-5.19265	0.41424	0.48672	0.56993	0.66241
2.624	0.68425	0.72965	0.78348	0.84473		-5.1765	0.4154	0.48796	0.57125	0.66363
2.688	0.67641	0.7222	0.77715	0.8415		-5.16036	0.41657	0.48922	0.57258	0.66486
2.752	0.66687	0.71528	0.77032	0.83674		-5.14422	0.41774	0.49048	0.57392	0.66609
2.816	0.66071	0.70847	0.76509	0.83093		-5.12807	0.41893	0.49175	0.57526	0.66733
2.88	0.65191	0.70087	0.75986	0.82269		-5.11193	0.42013	0.49302	0.57661	0.66857
2.944	0.643	0.69421	0.75383	0.82084		-5.09578	0.42134	0.49431	0.57796	0.66981
3.008	0.63587	0.68692	0.74916	0.81543		-5.07964	0.42255	0.4956	0.57932	0.67106
3.072	0.62677	0.68115	0.74489	0.8068		-5.0635	0.42378	0.4969	0.58068	0.6723
3.136	0.61819	0.67455	0.7388	0.80276		-5.04735	0.42502	0.49821	0.58205	0.67356
3.2	0.61047	0.66742	0.73026	0.79703		-5.03121	0.42626	0.49953	0.58342	0.67481
3.264	0.60245	0.65919	0.72443	0.79195		-5.01506	0.42752	0.50085	0.5848	0.67607
3.328	0.59373	0.65253	0.72137	0.78509		-4.99892	0.42879	0.50218	0.58619	0.67733
3.392	0.58373	0.64603	0.71488	0.7821		-4.98277	0.43006	0.50352	0.58758	0.67859
3.456	0.57978	0.63916	0.70719	0.77863		-4.96663	0.43135	0.50487	0.58897	0.67986
3.52	0.56833	0.63455	0.69955	0.77459		-4.95049	0.43265	0.50623	0.59037	0.68112
3.584	0.56169	0.62679	0.69463	0.76983		-4.93434	0.43396	0.5076	0.59178	0.6824
3.648	0.55218	0.62076	0.68955	0.7666		-4.9182	0.43527	0.50897	0.59319	0.68367
3.712	0.54647	0.6162	0.68372	0.75845		-4.90205	0.4366	0.51035	0.5946	0.68495
3.776	0.53946	0.61054	0.67844	0.752		-4.88591	0.43794	0.51174	0.59602	0.68623
3.84	0.53413	0.60194	0.67302	0.75135		-4.86977	0.43928	0.51313	0.59745	0.68751
3.904	0.5292	0.59523	0.66653	0.74683		-4.85362	0.44064	0.51454	0.59888	0.68879
3.968	0.52275	0.59098	0.66196	0.74159		-4.83748	0.44201	0.51595	0.60032	0.69008
4.032	0.5163	0.58433	0.65442	0.73876		-4.82133	0.44339	0.51737	0.60176	0.69137
4.096	0.51108	0.58307	0.65065	0.73618		-4.80519	0.44477	0.5188	0.6032	0.69266
4.16	0.50474	0.57615	0.64829	0.72875		-4.78905	0.44617	0.52024	0.60465	0.69396
4.224	0.49925	0.56875	0.64477	0.72311		-4.7729	0.44758	0.52168	0.60611	0.69526
4.288	0.49579	0.5621	0.64015	0.72327		-4.75676	0.449	0.52313	0.60757	0.69655
4.352	0.48952	0.55602	0.63562	0.71996		-4.74061	0.45043	0.52459	0.60904	0.69786
4.416	0.48366	0.54957	0.63115	0.71859		-4.72447	0.45187	0.52606	0.61051	0.69916
4.48	0.47654	0.54459	0.62371	0.71391		-4.70832	0.45332	0.52754	0.61198	0.70047
4.544	0.4724	0.53997	0.61979	0.70979		-4.69218	0.45478	0.52902	0.61346	0.70178
4.608	0.4677	0.53767	0.61592	0.70527		-4.67604	0.45624	0.53051	0.61495	0.70309
4.672	0.46513	0.53374	0.61125	0.70083		-4.65989	0.45772	0.53201	0.61643	0.7044
4.736	0.46274	0.52907	0.60693	0.69567		-4.64375	0.45921	0.53352	0.61793	0.70572
4.8	0.4567	0.52362	0.6011	0.69244		-4.6276	0.46071	0.53503	0.61943	0.70704
4.864	0.45524	0.51785	0.59647	0.68848		-4.61146	0.46222	0.53656	0.62093	0.70836
4.928	0.45069	0.51229	0.5922	0.68283		-4.59532	0.46375	0.53808	0.62244	0.70968
4.992	0.4467	0.50941	0.58768	0.67783		-4.57917	0.46528	0.53962	0.62395	0.711
5.056	0.44297	0.50464	0.58069	0.67355		-4.56303	0.46682	0.54117	0.62546	0.71233
5.12	0.43831	0.50165	0.57727	0.66629		-4.54688	0.46837	0.54272	0.62698	0.71366
5.184	0.43619	0.50197	0.57466	0.66282		-4.53074	0.46993	0.54428	0.62851	0.71499
5.248	0.43208	0.49688	0.57124	0.65927		-4.51459	0.4715	0.54585	0.63004	0.71632
5.312	0.42735	0.49258	0.56692	0.65548		-4.49845	0.47308	0.54742	0.63157	0.71765
5.376	0.42239	0.4898	0.56411	0.64958		-4.48231	0.47467	0.549	0.63311	0.71899
5.44	0.41705	0.48367	0.56034	0.64498		-4.46616	0.47628	0.55059	0.63465	0.72033
5.504	0.41336	0.48267	0.55807	0.64022		-4.45002	0.47789	0.55219	0.63619	0.72167
5.568	0.40896	0.48147	0.554	0.63893		-4.43387	0.47951	0.55379	0.63774	0.72301
5.632	0.40493	0.47869	0.54928	0.63812		-4.41773	0.48114	0.55541	0.6393	0.72435
5.696	0.40169	0.47706	0.54385	0.63449		-4.40159	0.48278	0.55703	0.64086	0.72569
5.76	0.39941	0.47381	0.54094	0.63143		-4.38544	0.48444	0.55865	0.64242	0.72704
5.824	0.39796	0.47245	0.53923	0.62675		-4.3693	0.4861	0.56028	0.64398	0.72839
5.888	0.39531	0.46936	0.53546	0.62287		-4.35315	0.48777	0.56193	0.64555	0.72974
5.952	0.39348	0.46595	0.53124	0.619		-4.33701	0.48945	0.56357	0.64712	0.73109
6.016	0.3893	0.46438	0.52737	0.61327		-4.32086	0.49114	0.56523	0.6487	0.73244
6.08	0.38498	0.46071	0.52314	0.60899		-4.30472	0.49285	0.56689	0.65028	0.73379
6.144	0.38166	0.45887	0.51741	0.60391		-4.28858	0.49456	0.56856	0.65186	0.73514
6.208	0.37845	0.45646	0.51349	0.60052		-4.27243	0.49628	0.57023	0.65345	0.7365
6.272	0.37569	0.45421	0.51199	0.59495		-4.25629	0.49801	0.57192	0.65504	0.73786
6.336	0.37319	0.44839	0.50837	0.59027		-4.24014	0.49975	0.5736	0.65664	0.73921
6.4	0.36946	0.44451	0.50465	0.58583		-4.224	0.5015	0.5753	0.65823	0.74057
6.464	0.36566	0.441	0.50038	0.58212		-4.20786	0.50327	0.577	0.65983	0.74193
6.528	0.35928	0.43229	0.49485	0.57937		-4.19171	0.50504	0.57871	0.66144	0.74329
6.592	0.35727	0.4281	0.49103	0.57784		-4.17557	0.50682	0.58043	0.66305	0.74465
6.656	0.35428	0.42359	0.4863	0.57122		-4.15942	0.50861	0.58215	0.66466	0.74602
6.72	0.35182	0.41851	0.48218	0.56727		-4.14328	0.51041	0.58388	0.66627	0.74738
6.784	0.34869	0.4141	0.47882	0.56186		-4.12714	0.51221	0.58561	0.66789	0.74875
6.848	0.34526	0.41227	0.47464	0.55815		-4.11099	0.51403	0.58736	0.66951	0.75011
6.912	0.34156	0.40566	0.46972	0.55395		-4.09485	0.51586	0.5891	0.67113	0.75148
6.976	0.33817	0.40246	0.46454	0.55193		-4.0787	0.5177	0.59086	0.67276	0.75284
7.04	0.33388	0.39764	0.46082	0.54951		-4.06256	0.51954	0.59262	0.67438	0.75421
7.104	0.32955	0.39208	0.4563	0.54798		-4.04641	0.5214	0.59439	0.67602	0.75558
7.168	0.32541	0.38763	0.45303	0.54338		-4.03027	0.52327	0.59616	0.67765	0.75695
7.232	0.32154	0.38155	0.44826	0.54144		-4.01413	0.52514	0.59794	0.67929	0.75832
7.296	0.31781	0.37809	0.44379	0.54088		-3.99798	0.52702	0.59972	0.68093	0.75969
7.36	0.31471	0.37122	0.43941	0.53789		-3.98184	0.52892	0.60151	0.68257	0.76106
7.424	0.31154	0.36797	0.43512	0.53487		-3.96569	0.53082	0.60331	0.68421	0.76243
7.488	0.30926	0.36425	0.43088	0.52622		-3.94955	0.53273	0.60511	0.68586	0.7638
7.552	0.30445	0.36021	0.42702	0.52308		-3.93341	0.53465	0.60692	0.68751	0.76517
7.616	0.30188	0.35664	0.42141	0.51342		-3.91726	0.53658	0.60874	0.68916	0.76654
7.68	0.29748	0.35308	0.41822	0.51085		-3.90112	0.53851	0.61056	0.69081	0.76792
7.744	0.29412	0.34893	0.41288	0.50905		-3.88497	0.54046	0.61238	0.69247	0.76929
7.808	0.28869	0.34867	0.4049	0.50743		-3.86883	0.54241	0.61421	0.69413	0.77066
7.872	0.28494	0.34694	0.4001	0.50136		-3.85268	0.54438	0.61605	0.69579	0.77203
7.936	0.28178	0.3373	0.40185	0.49574		-3.83654	0.54635	0.61789	0.69745	0.7734
8	0.27769	0.33428	0.40027	0.49195		-3.8204	0.54833	0.61974	0.69911	0.77478
8.064	0.27596	0.33199	0.39608	0.49119		-3.80425	0.55032	0.62159	0.70078	0.77615
8.128	0.27234	0.3309	0.39485	0.50036		-3.78811	0.55231	0.62344	0.70244	0.77752
8.192	0.26614	0.33072	0.3973	0.49636		-3.77196	0.55432	0.62531	0.70411	0.77889
8.256	0.25533	0.31963	0.38847	0.52955		-3.75582	0.55633	0.62717	0.70578	0.78026
8.32	0.2381	0.30385	0.38951	0.49786		-3.73968	0.55835	0.62904	0.70745	0.78163
						-3.72353	0.56038	0.63092	0.70913	0.783
						-3.70739	0.56242	0.6328	0.7108	0.78437
						-3.69124	0.56447	0.63469	0.71248	0.78574
						-3.6751	0.56652	0.63658	0.71416	0.78711
						-3.65895	0.56858	0.63847	0.71584	0.78848
						-3.64281	0.57065	0.64037	0.71752	0.78985
						-3.62667	0.57272	0.64227	0.7192	0.79122
						-3.61052	0.57481	0.64418	0.72088	0.79258
						-3.59438	0.5769	0.64609	0.72256	0.79395
						-3.57823	0.579	0.64801	0.72424	0.79532
						-3.56209	0.5811	0.64993	0.72593	0.79668
						-3.54595	0.58321	0.65185	0.72761	0.79804
						-3.5298	0.58533	0.65378	0.7293	0.79941
						-3.51366	0.58746	0.65571	0.73099	0.80077
						-3.49751	0.58959	0.65764	0.73267	0.80213
						-3.48137	0.59173	0.65958	0.73436	0.80349
						-3.46523	0.59387	0.66152	0.73605	0.80484
						-3.44908	0.59603	0.66346	0.73773	0.8062
						-3.43294	0.59818	0.66541	0.73942	0.80755
						-3.41679	0.60035	0.66736	0.74111	0.80891
						-3.40065	0.60252	0.66932	0.7428	0.81026
						-3.3845	0.6047	0.67127	0.74449	0.81161
						-3.36836	0.60688	0.67323	0.74617	0.81296
						-3.35222	0.60907	0.67519	0.74786	0.81431
						-3.33607	0.61126	0.67716	0.74955	0.81566
						-3.31993	0.61346	0.67912	0.75123	0.817
						-3.30378	0.61567	0.68109	0.75292	0.81834
						-3.28764	0.61788	0.68307	0.75461	0.81968
						-3.2715	0.62009	0.68504	0.75629	0.82102
						-3.25535	0.62231	0.68701	0.75797	0.82236
						-3.23921	0.62454	0.68899	0.75966	0.8237
						-3.22306	0.62677	0.69097	0.76134	0.82503
						-3.20692	0.629	0.69295	0.76302	0.82636
						-3.19077	0.63124	0.69494	0.7647	0.82769
						-3.17463	0.63349	0.69692	0.76638	0.82902
						-3.15849	0.63574	0.69891	0.76806	0.83034
						-3.14234	0.63799	0.70089	0.76974	0.83166
						-3.1262	0.64025	0.70288	0.77141	0.83298
						-3.11005	0.64251	0.70487	0.77309	0.8343
						-3.09391	0.64477	0.70686	0.77476	0.83561
						-3.07777	0.64704	0.70885	0.77643	0.83693
						-3.06162	0.64931	0.71084	0.7781	0.83824
						-3.04548	0.65158	0.71284	0.77977	0.83954
						-3.02933	0.65386	0.71483	0.78143	0.84085
						-3.01319	0.65614	0.71682	0.7831	0.84215
						-2.99705	0.65843	0.71882	0.78476	0.84345
						-2.9809	0.66071	0.72081	0.78642	0.84474
						-2.96476	0.663	0.7228	0.78807	0.84604
						-2.94861	0.66529	0.7248	0.78973	0.84733
						-2.93247	0.66759	0.72679	0.79138	0.84861
						-2.91632	0.66988	0.72878	0.79303	0.8499
						-2.90018	0.67218	0.73078	0.79468	0.85118
						-2.88404	0.67448	0.73277	0.79632	0.85246
						-2.86789	0.67678	0.73476	0.79796	0.85373
						-2.85175	0.67909	0.73675	0.7996	0.855
						-2.8356	0.68139	0.73874	0.80124	0.85627
						-2.81946	0.6837	0.74073	0.80287	0.85753
						-2.80332	0.686	0.74271	0.8045	0.85879
						-2.78717	0.68831	0.7447	0.80613	0.86005
						-2.77103	0.69062	0.74668	0.80775	0.8613
						-2.75488	0.69293	0.74867	0.80937	0.86255
						-2.73874	0.69524	0.75065	0.81099	0.8638
						-2.72259	0.69755	0.75263	0.8126	0.86504
						-2.70645	0.69986	0.7546	0.81421	0.86628
						-2.69031	0.70217	0.75658	0.81582	0.86752
						-2.67416	0.70448	0.75855	0.81742	0.86875
						-2.65802	0.70679	0.76052	0.81902	0.86997
						-2.64187	0.7091	0.76249	0.82061	0.8712
						-2.62573	0.71141	0.76445	0.8222	0.87241
						-2.60959	0.71371	0.76642	0.82379	0.87363
						-2.59344	0.71602	0.76838	0.82537	0.87484
						-2.5773	0.71833	0.77033	0.82695	0.87604
						-2.56115	0.72063	0.77229	0.82852	0.87724
						-2.54501	0.72293	0.77424	0.83009	0.87844
						-2.52886	0.72523	0.77618	0.83165	0.87963
						-2.51272	0.72753	0.77813	0.83321	0.88082
						-2.49658	0.72982	0.78007	0.83477	0.88201
						-2.48043	0.73212	0.782	0.83632	0.88318
						-2.46429	0.73441	0.78393	0.83786	0.88436
						-2.44814	0.7367	0.78586	0.8394	0.88553
						-2.432	0.73898	0.78778	0.84093	0.88669
						-2.41586	0.74127	0.7897	0.84246	0.88785
						-2.39971	0.74355	0.79162	0.84399	0.88901
						-2.38357	0.74582	0.79353	0.84551	0.89016
						-2.36742	0.74809	0.79543	0.84702	0.8913
						-2.35128	0.75036	0.79733	0.84853	0.89244
						-2.33514	0.75263	0.79922	0.85003	0.89358
						-2.31899	0.75489	0.80111	0.85152	0.89471
						-2.30285	0.75714	0.803	0.85301	0.89583
						-2.2867	0.7594	0.80488	0.8545	0.89695
						-2.27056	0.76164	0.80675	0.85598	0.89806
						-2.25441	0.76389	0.80862	0.85745	0.89917
						-2.23827	0.76612	0.81048	0.85891	0.90027
						-2.22213	0.76835	0.81234	0.86037	0.90137
						-2.20598	0.77058	0.81419	0.86183	0.90246
						-2.18984	0.7728	0.81603	0.86327	0.90355
						-2.17369	0.77502	0.81787	0.86471	0.90463
						-2.15755	0.77723	0.8197	0.86615	0.9057
						-2.14141	0.77943	0.82152	0.86757	0.90677
						-2.12526	0.78163	0.82334	0.86899	0.90783
						-2.10912	0.78382	0.82515	0.87041	0.90889
						-2.09297	0.786	0.82695	0.87181	0.90994
						-2.07683	0.78817	0.82874	0.87321	0.91099
						-2.06068	0.79034	0.83053	0.8746	0.91203
						-2.04454	0.79251	0.83231	0.87599	0.91306
						-2.0284	0.79466	0.83408	0.87737	0.91409
						-2.01225	0.79681	0.83585	0.87874	0.91511
						-1.99611	0.79895	0.83761	0.8801	0.91612
						-1.97996	0.80108	0.83936	0.88145	0.91713
						-1.96382	0.8032	0.8411	0.8828	0.91813
						-1.94768	0.80531	0.84283	0.88414	0.91913
						-1.93153	0.80742	0.84455	0.88547	0.92012
						-1.91539	0.80951	0.84627	0.8868	0.9211
						-1.89924	0.8116	0.84798	0.88811	0.92208
						-1.8831	0.81368	0.84967	0.88942	0.92305
						-1.86695	0.81575	0.85136	0.89072	0.92401
						-1.85081	0.81781	0.85304	0.89201	0.92497
						-1.83467	0.81986	0.85471	0.8933	0.92592
						-1.81852	0.8219	0.85637	0.89457	0.92686
						-1.80238	0.82393	0.85803	0.89584	0.9278
						-1.78623	0.82594	0.85967	0.89709	0.92872
						-1.77009	0.82795	0.8613	0.89834	0.92965
						-1.75395	0.82995	0.86292	0.89958	0.93056
						-1.7378	0.83194	0.86454	0.90082	0.93147
						-1.72166	0.83391	0.86614	0.90204	0.93237
						-1.70551	0.83588	0.86773	0.90325	0.93327
						-1.68937	0.83783	0.86931	0.90446	0.93415
						-1.67323	0.83977	0.87088	0.90565	0.93503
						-1.65708	0.8417	0.87244	0.90684	0.9359
						-1.64094	0.84362	0.87399	0.90802	0.93677
						-1.62479	0.84552	0.87553	0.90918	0.93763
						-1.60865	0.84742	0.87706	0.91034	0.93848
						-1.5925	0.8493	0.87857	0.91149	0.93932
						-1.57636	0.85117	0.88008	0.91263	0.94016
						-1.56022	0.85302	0.88157	0.91376	0.94098
						-1.54407	0.85486	0.88305	0.91488	0.9418
						-1.52793	0.85669	0.88452	0.91599	0.94262
						-1.51178	0.85851	0.88598	0.91709	0.94342
						-1.49564	0.86031	0.88743	0.91818	0.94422
						-1.4795	0.86209	0.88886	0.91926	0.94501
						-1.46335	0.86387	0.89028	0.92033	0.94579
						-1.44721	0.86563	0.89169	0.9214	0.94657
						-1.43106	0.86737	0.89309	0.92245	0.94733
						-1.41492	0.8691	0.89448	0.92349	0.94809
						-1.39877	0.87082	0.89585	0.92452	0.94884
						-1.38263	0.87252	0.89721	0.92554	0.94959
						-1.36649	0.87421	0.89856	0.92654	0.95032
						-1.35034	0.87588	0.89989	0.92754	0.95105
						-1.3342	0.87753	0.90121	0.92853	0.95177
						-1.31805	0.87917	0.90252	0.92951	0.95248
						-1.30191	0.8808	0.90381	0.93047	0.95318
						-1.28577	0.88241	0.90509	0.93143	0.95387
						-1.26962	0.884	0.90636	0.93237	0.95456
						-1.25348	0.88558	0.90761	0.93331	0.95524
						-1.23733	0.88714	0.90885	0.93423	0.95591
						-1.22119	0.88868	0.91008	0.93514	0.95657
						-1.20505	0.89021	0.91129	0.93604	0.95722
						-1.1889	0.89172	0.91249	0.93693	0.95786
						-1.17276	0.89321	0.91367	0.93781	0.9585
						-1.15661	0.89469	0.91484	0.93868	0.95913
						-1.14047	0.89615	0.916	0.93953	0.95975
						-1.12432	0.89759	0.91714	0.94038	0.96036
						-1.10818	0.89901	0.91827	0.94121	0.96096
						-1.09204	0.90042	0.91938	0.94203	0.96155
						-1.07589	0.90181	0.92047	0.94284	0.96214
						-1.05975	0.90318	0.92156	0.94364	0.96271
						-1.0436	0.90453	0.92262	0.94443	0.96328
						-1.02746	0.90587	0.92368	0.9452	0.96384
						-1.01132	0.90718	0.92471	0.94596	0.96439
						-0.99517	0.90848	0.92573	0.94672	0.96493
						-0.97903	0.90976	0.92674	0.94745	0.96546
						-0.96288	0.91102	0.92773	0.94818	0.96598
						-0.94674	0.91226	0.92871	0.9489	0.9665
						-0.93059	0.91348	0.92967	0.9496	0.967
						-0.91445	0.91469	0.93061	0.95029	0.9675
						-0.89831	0.91587	0.93154	0.95097	0.96799
						-0.88216	0.91703	0.93245	0.95164	0.96847
						-0.86602	0.91818	0.93335	0.95229	0.96894
						-0.84987	0.9193	0.93423	0.95294	0.9694
						-0.83373	0.92041	0.9351	0.95357	0.96985
						-0.81759	0.9215	0.93594	0.95418	0.97029
						-0.80144	0.92256	0.93678	0.95479	0.97073
						-0.7853	0.92361	0.93759	0.95538	0.97115
						-0.76915	0.92463	0.93839	0.95596	0.97157
						-0.75301	0.92564	0.93918	0.95653	0.97197
						-0.73686	0.92662	0.93994	0.95709	0.97237
						-0.72072	0.92759	0.94069	0.95763	0.97276
						-0.70458	0.92853	0.94143	0.95816	0.97314
						-0.68843	0.92945	0.94214	0.95868	0.9735
						-0.67229	0.93035	0.94284	0.95918	0.97386
						-0.65614	0.93123	0.94353	0.95968	0.97421
						-0.64	0.93209	0.9442	0.96015	0.97456
						-0.62386	0.93293	0.94484	0.96062	0.97489
						-0.60771	0.93375	0.94548	0.96108	0.97521
						-0.59157	0.93455	0.94609	0.96152	0.97552
						-0.57542	0.93532	0.94669	0.96194	0.97583
						-0.55928	0.93608	0.94727	0.96236	0.97612
						-0.54314	0.93681	0.94784	0.96276	0.97641
						-0.52699	0.93752	0.94838	0.96315	0.97668
						-0.51085	0.93821	0.94891	0.96353	0.97695
						-0.4947	0.93887	0.94943	0.96389	0.97721
						-0.47856	0.93952	0.94992	0.96424	0.97745
						-0.46241	0.94014	0.9504	0.96458	0.97769
						-0.44627	0.94074	0.95086	0.9649	0.97792
						-0.43013	0.94132	0.9513	0.96521	0.97814
						-0.41398	0.94188	0.95173	0.96551	0.97835
						-0.39784	0.94241	0.95213	0.9658	0.97855
						-0.38169	0.94292	0.95252	0.96607	0.97874
						-0.36555	0.94341	0.9529	0.96633	0.97892
						-0.34941	0.94388	0.95325	0.96657	0.97909
						-0.33326	0.94433	0.95359	0.9668	0.97925
						-0.31712	0.94475	0.95391	0.96702	0.9794
						-0.30097	0.94515	0.95421	0.96723	0.97954
						-0.28483	0.94553	0.95449	0.96742	0.97968
						-0.26868	0.94589	0.95476	0.9676	0.9798
						-0.25254	0.94622	0.955	0.96776	0.97991
						-0.2364	0.94653	0.95523	0.96791	0.98002
						-0.22025	0.94682	0.95544	0.96805	0.98011
						-0.20411	0.94708	0.95564	0.96818	0.9802
						-0.18796	0.94732	0.95581	0.96829	0.98027
						-0.17182	0.94754	0.95597	0.96839	0.98034
						-0.15568	0.94774	0.95611	0.96847	0.98039
						-0.13953	0.94791	0.95623	0.96855	0.98044
						-0.12339	0.94807	0.95634	0.96861	0.98047
						-0.10724	0.94819	0.95642	0.96865	0.9805
						-0.0911	0.9483	0.95649	0.96868	0.98052
						-0.07495	0.94838	0.95654	0.9687	0.98053
						-0.05881	0.94844	0.95657	0.96871	0.98052
						-0.04267	0.94848	0.95658	0.9687	0.98051
						-0.02652	0.94849	0.95658	0.96868	0.98049
						-0.01038	0.94848	0.95656	0.96864	0.98046
						0.00577	0.94845	0.95652	0.96859	0.98042
						0.02191	0.9484	0.95646	0.96853	0.98037
						0.03805	0.94832	0.95638	0.96846	0.98031
						0.0542	0.94822	0.95629	0.96837	0.98024
						0.07034	0.9481	0.95617	0.96826	0.98016
						0.08649	0.94795	0.95604	0.96815	0.98007
						0.10263	0.94778	0.95589	0.96802	0.97997
						0.11877	0.94759	0.95573	0.96788	0.97986
						0.13492	0.94737	0.95554	0.96772	0.97974
						0.15106	0.94714	0.95534	0.96755	0.97962
						0.16721	0.94688	0.95512	0.96737	0.97948
						0.18335	0.94659	0.95488	0.96718	0.97933
						0.1995	0.94629	0.95463	0.96697	0.97918
						0.21564	0.94596	0.95435	0.96675	0.97901
						0.23178	0.94561	0.95406	0.96651	0.97884
						0.24793	0.94524	0.95375	0.96626	0.97865
						0.26407	0.94484	0.95342	0.966	0.97846
						0.28022	0.94442	0.95308	0.96573	0.97825
						0.29636	0.94398	0.95271	0.96544	0.97804
						0.3125	0.94352	0.95233	0.96514	0.97782
						0.32865	0.94304	0.95193	0.96482	0.97758
						0.34479	0.94253	0.95152	0.9645	0.97734
						0.36094	0.942	0.95108	0.96416	0.97709
						0.37708	0.94145	0.95063	0.9638	0.97683
						0.39323	0.94087	0.95016	0.96344	0.97656
						0.40937	0.94028	0.94968	0.96306	0.97628
						0.42551	0.93966	0.94917	0.96267	0.97599
						0.44166	0.93902	0.94865	0.96226	0.97569
						0.4578	0.93836	0.94812	0.96184	0.97538
						0.47395	0.93767	0.94756	0.96141	0.97506
						0.49009	0.93697	0.94699	0.96097	0.97474
						0.50623	0.93624	0.9464	0.96051	0.9744
						0.52238	0.93549	0.94579	0.96004	0.97405
						0.53852	0.93472	0.94517	0.95956	0.9737
						0.55467	0.93393	0.94452	0.95906	0.97334
						0.57081	0.93312	0.94387	0.95855	0.97296
						0.58695	0.93228	0.94319	0.95803	0.97258
						0.6031	0.93143	0.9425	0.9575	0.97219
						0.61924	0.93055	0.94179	0.95695	0.97179
						0.63539	0.92965	0.94106	0.95639	0.97138
						0.65153	0.92874	0.94032	0.95582	0.97096
						0.66768	0.9278	0.93956	0.95524	0.97053
						0.68382	0.92684	0.93879	0.95464	0.97009
						0.69996	0.92586	0.938	0.95404	0.96964
						0.71611	0.92486	0.93719	0.95341	0.96919
						0.73225	0.92384	0.93636	0.95278	0.96872
						0.7484	0.92279	0.93552	0.95214	0.96825
						0.76454	0.92173	0.93467	0.95148	0.96777
						0.78068	0.92065	0.93379	0.95081	0.96727
						0.79683	0.91955	0.93291	0.95013	0.96677
						0.81297	0.91843	0.932	0.94943	0.96626
						0.82912	0.91729	0.93108	0.94873	0.96574
						0.84526	0.91613	0.93014	0.94801	0.96522
						0.86141	0.91495	0.92919	0.94728	0.96468
						0.87755	0.91375	0.92822	0.94653	0.96414
						0.89369	0.91253	0.92724	0.94578	0.96358
						0.90984	0.9113	0.92624	0.94501	0.96302
						0.92598	0.91004	0.92523	0.94424	0.96245
						0.94213	0.90876	0.9242	0.94345	0.96187
						0.95827	0.90747	0.92315	0.94265	0.96128
						0.97441	0.90616	0.9221	0.94183	0.96068
						0.99056	0.90483	0.92102	0.94101	0.96008
						1.0067	0.90348	0.91993	0.94017	0.95946
						1.02285	0.90211	0.91883	0.93933	0.95884
						1.03899	0.90073	0.91771	0.93847	0.95821
						1.05514	0.89933	0.91657	0.9376	0.95757
						1.07128	0.8979	0.91543	0.93672	0.95692
						1.08742	0.89647	0.91426	0.93583	0.95626
						1.10357	0.89501	0.91309	0.93492	0.9556
						1.11971	0.89354	0.9119	0.93401	0.95493
						1.13586	0.89205	0.91069	0.93308	0.95424
						1.152	0.89054	0.90947	0.93215	0.95355
						1.16814	0.88902	0.90824	0.9312	0.95286
						1.18429	0.88748	0.90699	0.93024	0.95215
						1.20043	0.88592	0.90573	0.92927	0.95144
						1.21658	0.88435	0.90446	0.92829	0.95071
						1.23272	0.88276	0.90317	0.9273	0.94998
						1.24886	0.88115	0.90187	0.9263	0.94924
						1.26501	0.87953	0.90056	0.92529	0.9485
						1.28115	0.8779	0.89923	0.92427	0.94774
						1.2973	0.87625	0.89789	0.92323	0.94698
						1.31344	0.87458	0.89653	0.92219	0.94621
						1.32959	0.87289	0.89517	0.92114	0.94543
						1.34573	0.8712	0.89379	0.92008	0.94465
						1.36187	0.86948	0.8924	0.919	0.94385
						1.37802	0.86776	0.891	0.91792	0.94305
						1.39416	0.86601	0.88958	0.91683	0.94224
						1.41031	0.86426	0.88815	0.91572	0.94143
						1.42645	0.86249	0.88671	0.91461	0.9406
						1.44259	0.8607	0.88526	0.91349	0.93977
						1.45874	0.85891	0.88379	0.91236	0.93893
						1.47488	0.85709	0.88232	0.91121	0.93809
						1.49103	0.85527	0.88083	0.91006	0.93723
						1.50717	0.85343	0.87933	0.9089	0.93637
						1.52332	0.85158	0.87782	0.90773	0.9355
						1.53946	0.84971	0.8763	0.90655	0.93463
						1.5556	0.84783	0.87477	0.90536	0.93374
						1.57175	0.84594	0.87322	0.90416	0.93285
						1.58789	0.84404	0.87167	0.90296	0.93196
						1.60404	0.84213	0.8701	0.90174	0.93105
						1.62018	0.8402	0.86853	0.90052	0.93014
						1.63632	0.83826	0.86694	0.89928	0.92922
						1.65247	0.83631	0.86534	0.89804	0.9283
						1.66861	0.83435	0.86374	0.89679	0.92736
						1.68476	0.83238	0.86212	0.89553	0.92642
						1.7009	0.83039	0.86049	0.89426	0.92548
						1.71705	0.8284	0.85885	0.89298	0.92453
						1.73319	0.82639	0.85721	0.8917	0.92357
						1.74933	0.82437	0.85555	0.89041	0.9226
						1.76548	0.82235	0.85388	0.8891	0.92163
						1.78162	0.82031	0.85221	0.88779	0.92065
						1.79777	0.81826	0.85053	0.88648	0.91966
						1.81391	0.81621	0.84883	0.88515	0.91867
						1.83005	0.81414	0.84713	0.88382	0.91767
						1.8462	0.81206	0.84542	0.88248	0.91667
						1.86234	0.80998	0.8437	0.88113	0.91566
						1.87849	0.80788	0.84197	0.87977	0.91464
						1.89463	0.80578	0.84023	0.8784	0.91361
						1.91077	0.80367	0.83849	0.87703	0.91259
						1.92692	0.80155	0.83674	0.87565	0.91155
						1.94306	0.79942	0.83497	0.87427	0.91051
						1.95921	0.79728	0.8332	0.87287	0.90946
						1.97535	0.79514	0.83143	0.87147	0.9084
						1.9915	0.79298	0.82964	0.87006	0.90734
						2.00764	0.79082	0.82785	0.86865	0.90628
						2.02378	0.78866	0.82605	0.86723	0.90521
						2.03993	0.78648	0.82425	0.8658	0.90413
						2.05607	0.7843	0.82243	0.86436	0.90305
						2.07222	0.78211	0.82061	0.86292	0.90196
						2.08836	0.77992	0.81879	0.86147	0.90086
						2.1045	0.77771	0.81695	0.86002	0.89976
						2.12065	0.77551	0.81511	0.85856	0.89866
						2.13679	0.77329	0.81327	0.85709	0.89755
						2.15294	0.77107	0.81141	0.85562	0.89643
						2.16908	0.76885	0.80956	0.85414	0.89531
						2.18523	0.76662	0.80769	0.85265	0.89418
						2.20137	0.76438	0.80582	0.85116	0.89305
						2.21751	0.76214	0.80394	0.84966	0.89192
						2.23366	0.75989	0.80206	0.84816	0.89077
						2.2498	0.75764	0.80018	0.84665	0.88963
						2.26595	0.75539	0.79828	0.84514	0.88847
						2.28209	0.75313	0.79639	0.84362	0.88732
						2.29823	0.75086	0.79448	0.84209	0.88616
						2.31438	0.7486	0.79258	0.84056	0.88499
						2.33052	0.74632	0.79067	0.83903	0.88382
						2.34667	0.74405	0.78875	0.83749	0.88264
						2.36281	0.74177	0.78683	0.83594	0.88146
						2.37895	0.73949	0.7849	0.83439	0.88027
						2.3951	0.7372	0.78297	0.83283	0.87908
						2.41124	0.73492	0.78104	0.83127	0.87789
						2.42739	0.73263	0.7791	0.82971	0.87669
						2.44353	0.73033	0.77716	0.82814	0.87549
						2.45968	0.72804	0.77522	0.82657	0.87428
						2.47582	0.72574	0.77327	0.82499	0.87307
						2.49196	0.72344	0.77132	0.8234	0.87185
						2.50811	0.72114	0.76936	0.82182	0.87063
						2.52425	0.71884	0.7674	0.82023	0.86941
						2.5404	0.71653	0.76544	0.81863	0.86818
						2.55654	0.71422	0.76348	0.81703	0.86695
						2.57268	0.71192	0.76151	0.81543	0.86571
						2.58883	0.70961	0.75954	0.81382	0.86447
						2.60497	0.7073	0.75757	0.81221	0.86323
						2.62112	0.70499	0.7556	0.8106	0.86198
						2.63726	0.70268	0.75362	0.80898	0.86073
						2.65341	0.70037	0.75164	0.80736	0.85947
						2.66955	0.69806	0.74966	0.80573	0.85821
						2.68569	0.69575	0.74768	0.80411	0.85695
						2.70184	0.69344	0.7457	0.80248	0.85569
						2.71798	0.69113	0.74371	0.80084	0.85442
						2.73413	0.68882	0.74173	0.79921	0.85314
						2.75027	0.68652	0.73974	0.79757	0.85187
						2.76641	0.68421	0.73775	0.79592	0.85059
						2.78256	0.6819	0.73576	0.79428	0.84931
						2.7987	0.6796	0.73377	0.79263	0.84802
						2.81485	0.67729	0.73178	0.79098	0.84673
						2.83099	0.67499	0.72979	0.78933	0.84544
						2.84714	0.67269	0.72779	0.78767	0.84415
						2.86328	0.67039	0.7258	0.78601	0.84285
						2.87942	0.6681	0.72381	0.78435	0.84155
						2.89557	0.6658	0.72181	0.78269	0.84025
						2.91171	0.66351	0.71982	0.78103	0.83894
						2.92786	0.66122	0.71783	0.77936	0.83763
						2.944	0.65893	0.71583	0.77769	0.83632
						2.96014	0.65665	0.71384	0.77602	0.83501
						2.97629	0.65437	0.71185	0.77435	0.83369
						2.99243	0.65209	0.70985	0.77268	0.83237
						3.00858	0.64981	0.70786	0.77101	0.83105
						3.02472	0.64754	0.70587	0.76933	0.82973
						3.04086	0.64527	0.70388	0.76765	0.8284
						3.05701	0.64301	0.70189	0.76597	0.82708
						3.07315	0.64075	0.69991	0.76429	0.82575
						3.0893	0.63849	0.69792	0.76261	0.82441
						3.10544	0.63623	0.69593	0.76093	0.82308
						3.12159	0.63399	0.69395	0.75925	0.82174
						3.13773	0.63174	0.69197	0.75757	0.82041
						3.15387	0.6295	0.68999	0.75588	0.81907
						3.17002	0.62726	0.68801	0.7542	0.81772
						3.18616	0.62503	0.68603	0.75251	0.81638
						3.20231	0.62281	0.68406	0.75082	0.81503
						3.21845	0.62058	0.68209	0.74914	0.81369
						3.23459	0.61837	0.68012	0.74745	0.81234
						3.25074	0.61616	0.67815	0.74576	0.81099
						3.26688	0.61395	0.67618	0.74408	0.80964
						3.28303	0.61175	0.67422	0.74239	0.80828
						3.29917	0.60955	0.67226	0.7407	0.80693
						3.31532	0.60736	0.6703	0.73901	0.80557
						3.33146	0.60518	0.66835	0.73732	0.80422
						3.3476	0.603	0.66639	0.73564	0.80286
						3.36375	0.60083	0.66444	0.73395	0.8015
						3.37989	0.59866	0.6625	0.73226	0.80014
						3.39604	0.5965	0.66056	0.73058	0.79878
						3.41218	0.59435	0.65862	0.72889	0.79741
						3.42832	0.5922	0.65668	0.7272	0.79605
						3.44447	0.59006	0.65475	0.72552	0.79469
						3.46061	0.58793	0.65282	0.72384	0.79332
						3.47676	0.5858	0.65089	0.72215	0.79195
						3.4929	0.58368	0.64897	0.72047	0.79059
						3.50905	0.58157	0.64706	0.71879	0.78922
						3.52519	0.57946	0.64514	0.71711	0.78785
						3.54133	0.57736	0.64323	0.71543	0.78648
						3.55748	0.57527	0.64133	0.71375	0.78511
						3.57362	0.57318	0.63943	0.71207	0.78374
						3.58977	0.57111	0.63753	0.7104	0.78237
						3.60591	0.56904	0.63564	0.70872	0.781
						3.62205	0.56697	0.63375	0.70705	0.77963
						3.6382	0.56492	0.63187	0.70538	0.77826
						3.65434	0.56287	0.62999	0.70371	0.77689
						3.67049	0.56083	0.62811	0.70204	0.77551
						3.68663	0.5588	0.62624	0.70037	0.77414
						3.70277	0.55678	0.62438	0.69871	0.77277
						3.71892	0.55476	0.62252	0.69704	0.7714
						3.73506	0.55276	0.62067	0.69538	0.77003
						3.75121	0.55076	0.61882	0.69372	0.76865
						3.76735	0.54877	0.61697	0.69207	0.76728
						3.7835	0.54679	0.61513	0.69041	0.76591
						3.79964	0.54481	0.6133	0.68876	0.76454
						3.81578	0.54285	0.61147	0.68711	0.76317
						3.83193	0.54089	0.60965	0.68546	0.7618
						3.84807	0.53894	0.60783	0.68381	0.76043
						3.86422	0.537	0.60602	0.68217	0.75906
						3.88036	0.53507	0.60422	0.68053	0.75769
						3.8965	0.53315	0.60242	0.67889	0.75632
						3.91265	0.53124	0.60062	0.67725	0.75495
						3.92879	0.52934	0.59884	0.67562	0.75358
						3.94494	0.52744	0.59705	0.67399	0.75221
						3.96108	0.52556	0.59528	0.67236	0.75085
						3.97723	0.52368	0.59351	0.67074	0.74948
						3.99337	0.52181	0.59174	0.66911	0.74812
						4.00951	0.51995	0.58999	0.66749	0.74675
						4.02566	0.51811	0.58824	0.66588	0.74539
						4.0418	0.51627	0.58649	0.66427	0.74403
						4.05795	0.51444	0.58475	0.66266	0.74266
						4.07409	0.51262	0.58302	0.66105	0.7413
						4.09023	0.5108	0.58129	0.65945	0.73994
						4.10638	0.509	0.57957	0.65785	0.73859
						4.12252	0.50721	0.57786	0.65625	0.73723
						4.13867	0.50543	0.57616	0.65466	0.73587
						4.15481	0.50366	0.57446	0.65307	0.73452
						4.17095	0.50189	0.57276	0.65148	0.73317
						4.1871	0.50014	0.57108	0.6499	0.73181
						4.20324	0.4984	0.5694	0.64832	0.73046
						4.21939	0.49666	0.56773	0.64674	0.72911
						4.23553	0.49494	0.56606	0.64517	0.72776
						4.25168	0.49322	0.5644	0.6436	0.72642
						4.26782	0.49152	0.56275	0.64204	0.72507
						4.28396	0.48983	0.56111	0.64048	0.72373
						4.30011	0.48814	0.55947	0.63892	0.72239
						4.31625	0.48647	0.55784	0.63737	0.72105
						4.3324	0.4848	0.55622	0.63582	0.71971
						4.34854	0.48315	0.55461	0.63427	0.71837
						4.36468	0.4815	0.553	0.63273	0.71704
						4.38083	0.47987	0.5514	0.6312	0.71571
						4.39697	0.47825	0.5498	0.62967	0.71437
						4.41312	0.47663	0.54822	0.62814	0.71305
						4.42926	0.47503	0.54664	0.62661	0.71172
						4.44541	0.47343	0.54507	0.62509	0.71039
						4.46155	0.47185	0.5435	0.62358	0.70907
						4.47769	0.47028	0.54195	0.62207	0.70775
						4.49384	0.46871	0.5404	0.62056	0.70643
						4.50998	0.46716	0.53886	0.61906	0.70511
						4.52613	0.46562	0.53732	0.61756	0.7038
						4.54227	0.46408	0.5358	0.61607	0.70248
						4.55841	0.46256	0.53428	0.61458	0.70117
						4.57456	0.46105	0.53277	0.6131	0.69987
						4.5907	0.45955	0.53127	0.61162	0.69856
						4.60685	0.45805	0.52977	0.61015	0.69726
						4.62299	0.45657	0.52828	0.60868	0.69595
						4.63914	0.4551	0.5268	0.60722	0.69466
						4.65528	0.45364	0.52533	0.60576	0.69336
						4.67142	0.45219	0.52387	0.6043	0.69207
						4.68757	0.45075	0.52241	0.60285	0.69077
						4.70371	0.44931	0.52096	0.60141	0.68949
						4.71986	0.44789	0.51952	0.59997	0.6882
						4.736	0.44648	0.51809	0.59853	0.68692
						4.75214	0.44508	0.51667	0.5971	0.68564
						4.76829	0.44369	0.51525	0.59568	0.68436
						4.78443	0.44231	0.51384	0.59426	0.68308
						4.80058	0.44094	0.51244	0.59284	0.68181
						4.81672	0.43958	0.51105	0.59143	0.68054
						4.83286	0.43823	0.50966	0.59003	0.67927
						4.84901	0.43689	0.50829	0.58863	0.67801
						4.86515	0.43557	0.50692	0.58724	0.67675
						4.8813	0.43425	0.50556	0.58585	0.67549
						4.89744	0.43294	0.5042	0.58447	0.67423
						4.91359	0.43164	0.50286	0.58309	0.67298
						4.92973	0.43035	0.50152	0.58172	0.67173
						4.94587	0.42907	0.50019	0.58035	0.67048
						4.96202	0.4278	0.49887	0.57899	0.66924
						4.97816	0.42654	0.49756	0.57763	0.668
						4.99431	0.42529	0.49625	0.57628	0.66676
						5.01045	0.42405	0.49496	0.57493	0.66553
						5.02659	0.42282	0.49367	0.57359	0.66429
						5.04274	0.42161	0.49239	0.57226	0.66307
						5.05888	0.4204	0.49111	0.57093	0.66184
						5.07503	0.4192	0.48985	0.56961	0.66062
						5.09117	0.41801	0.48859	0.56829	0.6594
						5.10732	0.41683	0.48735	0.56698	0.65819
						5.12346	0.41566	0.4861	0.56567	0.65697
						5.1396	0.4145	0.48487	0.56437	0.65577
						5.15575	0.41335	0.48365	0.56307	0.65456
						5.17189	0.41221	0.48243	0.56178	0.65336
						5.18804	0.41107	0.48122	0.5605	0.65216
						5.20418	0.40995	0.48002	0.55922	0.65097
						5.22032	0.40884	0.47883	0.55795	0.64977
						5.23647	0.40774	0.47765	0.55668	0.64859
						5.25261	0.40664	0.47647	0.55542	0.6474
						5.26876	0.40556	0.4753	0.55416	0.64622
						5.2849	0.40449	0.47414	0.55292	0.64504
						5.30105	0.40342	0.47299	0.55167	0.64387
						5.31719	0.40237	0.47185	0.55043	0.6427
						5.33333	0.40132	0.47071	0.5492	0.64153
						5.34948	0.40029	0.46958	0.54797	0.64037
						5.36562	0.39926	0.46846	0.54675	0.63921
						5.38177	0.39824	0.46735	0.54554	0.63805
						5.39791	0.39723	0.46624	0.54433	0.6369
						5.41405	0.39623	0.46515	0.54313	0.63575
						5.4302	0.39524	0.46406	0.54193	0.63461
						5.44634	0.39426	0.46298	0.54074	0.63347
						5.46249	0.39329	0.46191	0.53955	0.63233
						5.47863	0.39233	0.46084	0.53837	0.6312
						5.49477	0.39137	0.45978	0.5372	0.63007
						5.51092	0.39043	0.45873	0.53603	0.62894
						5.52706	0.38949	0.45769	0.53487	0.62782
						5.54321	0.38856	0.45666	0.53372	0.6267
						5.55935	0.38764	0.45563	0.53257	0.62559
						5.5755	0.38673	0.45461	0.53142	0.62448
						5.59164	0.38583	0.4536	0.53028	0.62337
						5.60778	0.38494	0.4526	0.52915	0.62227
						5.62393	0.38406	0.4516	0.52803	0.62117
						5.64007	0.38318	0.45062	0.52691	0.62007
						5.65622	0.38231	0.44964	0.52579	0.61898
						5.67236	0.38146	0.44866	0.52468	0.61789
						5.6885	0.38061	0.4477	0.52358	0.61681
						5.70465	0.37977	0.44674	0.52249	0.61573
						5.72079	0.37893	0.44579	0.52139	0.61466
						5.73694	0.37811	0.44485	0.52031	0.61359
						5.75308	0.37729	0.44391	0.51923	0.61252
						5.76923	0.37648	0.44299	0.51816	0.61146
						5.78537	0.37568	0.44207	0.51709	0.6104
						5.80151	0.37489	0.44116	0.51603	0.60934
						5.81766	0.37411	0.44025	0.51498	0.60829
						5.8338	0.37333	0.43935	0.51393	0.60725
						5.84995	0.37256	0.43846	0.51289	0.6062
						5.86609	0.3718	0.43758	0.51185	0.60517
						5.88223	0.37105	0.4367	0.51082	0.60413
						5.89838	0.37031	0.43583	0.5098	0.6031
						5.91452	0.36957	0.43497	0.50878	0.60208
						5.93067	0.36884	0.43412	0.50776	0.60105
						5.94681	0.36812	0.43327	0.50676	0.60004
						5.96295	0.36741	0.43243	0.50576	0.59902
						5.9791	0.3667	0.4316	0.50476	0.59801
						5.99524	0.366	0.43077	0.50377	0.59701
						6.01139	0.36531	0.42996	0.50279	0.59601
						6.02753	0.36463	0.42915	0.50181	0.59501
						6.04368	0.36395	0.42834	0.50084	0.59402
						6.05982	0.36328	0.42754	0.49988	0.59303
						6.07596	0.36262	0.42675	0.49892	0.59205
						6.09211	0.36197	0.42597	0.49796	0.59107
						6.10825	0.36132	0.42519	0.49702	0.59009
						6.1244	0.36068	0.42442	0.49608	0.58912
						6.14054	0.36005	0.42366	0.49514	0.58815
						6.15668	0.35942	0.4229	0.49421	0.58719
						6.17283	0.35881	0.42215	0.49329	0.58623
						6.18897	0.35819	0.42141	0.49237	0.58528
						6.20512	0.35759	0.42067	0.49145	0.58433
						6.22126	0.35699	0.41994	0.49055	0.58338
						6.23741	0.3564	0.41922	0.48965	0.58244
						6.25355	0.35581	0.41851	0.48875	0.5815
						6.26969	0.35524	0.4178	0.48786	0.58057
						6.28584	0.35466	0.41709	0.48698	0.57964
						6.30198	0.3541	0.4164	0.4861	0.57872
						6.31813	0.35354	0.41571	0.48523	0.5778
						6.33427	0.35299	0.41502	0.48436	0.57688
						6.35041	0.35244	0.41434	0.4835	0.57597
						6.36656	0.3519	0.41367	0.48265	0.57506
						6.3827	0.35137	0.41301	0.4818	0.57416
						6.39885	0.35085	0.41235	0.48096	0.57326
						6.41499	0.35032	0.4117	0.48012	0.57237
						6.43114	0.34981	0.41105	0.47929	0.57148
						6.44728	0.3493	0.41041	0.47846	0.57059
						6.46342	0.3488	0.40978	0.47764	0.56971
						6.47957	0.3483	0.40915	0.47683	0.56883
						6.49571	0.34781	0.40853	0.47602	0.56796
						6.51186	0.34733	0.40791	0.47521	0.56709
						6.528	0.34685	0.4073	0.47441	0.56623
						6.54414	0.34638	0.4067	0.47362	0.56537
						6.56029	0.34591	0.4061	0.47283	0.56451
						6.57643	0.34545	0.40551	0.47205	0.56366
						6.59258	0.345	0.40492	0.47128	0.56281
						6.60872	0.34455	0.40434	0.47051	0.56197
						6.62486	0.3441	0.40377	0.46974	0.56113
						6.64101	0.34366	0.4032	0.46898	0.5603
						6.65715	0.34323	0.40263	0.46823	0.55947
						6.6733	0.3428	0.40208	0.46748	0.55864
						6.68944	0.34238	0.40152	0.46673	0.55782
						6.70559	0.34196	0.40098	0.466	0.55701
						6.72173	0.34155	0.40044	0.46526	0.55619
						6.73787	0.34114	0.3999	0.46454	0.55538
						6.75402	0.34074	0.39937	0.46382	0.55458
						6.77016	0.34034	0.39885	0.4631	0.55378
						6.78631	0.33995	0.39833	0.46239	0.55299
						6.80245	0.33956	0.39781	0.46168	0.55219
						6.81859	0.33918	0.39731	0.46098	0.55141
						6.83474	0.3388	0.3968	0.46028	0.55063
						6.85088	0.33843	0.3963	0.45959	0.54985
						6.86703	0.33807	0.39581	0.45891	0.54907
						6.88317	0.3377	0.39532	0.45823	0.5483
						6.89932	0.33735	0.39484	0.45756	0.54754
						6.91546	0.33699	0.39436	0.45689	0.54678
						6.9316	0.33664	0.39389	0.45622	0.54602
						6.94775	0.3363	0.39343	0.45556	0.54527
						6.96389	0.33596	0.39296	0.45491	0.54452
						6.98004	0.33563	0.39251	0.45426	0.54377
						6.99618	0.3353	0.39205	0.45361	0.54303
						7.01232	0.33497	0.39161	0.45297	0.5423
						7.02847	0.33465	0.39116	0.45234	0.54156
						7.04461	0.33433	0.39073	0.45171	0.54084
						7.06076	0.33402	0.39029	0.45109	0.54011
						7.0769	0.33371	0.38986	0.45047	0.53939
						7.09305	0.3334	0.38944	0.44985	0.53868
						7.10919	0.3331	0.38902	0.44924	0.53797
						7.12533	0.33281	0.38861	0.44864	0.53726
						7.14148	0.33251	0.3882	0.44804	0.53656
						7.15762	0.33223	0.38779	0.44745	0.53586
						7.17377	0.33194	0.38739	0.44686	0.53516
						7.18991	0.33166	0.387	0.44627	0.53447
						7.20605	0.33138	0.3866	0.44569	0.53379
						7.2222	0.33111	0.38622	0.44511	0.53311
						7.23834	0.33084	0.38583	0.44454	0.53243
						7.25449	0.33058	0.38545	0.44398	0.53175
						7.27063	0.33031	0.38508	0.44341	0.53108
						7.28677	0.33006	0.38471	0.44286	0.53042
						7.30292	0.3298	0.38434	0.4423	0.52976
						7.31906	0.32955	0.38398	0.44176	0.5291
						7.33521	0.3293	0.38362	0.44121	0.52844
						7.35135	0.32906	0.38327	0.44067	0.52779
						7.3675	0.32882	0.38292	0.44014	0.52715
						7.38364	0.32858	0.38258	0.43961	0.52651
						7.39978	0.32835	0.38223	0.43909	0.52587
						7.41593	0.32812	0.3819	0.43856	0.52524
						7.43207	0.32789	0.38156	0.43805	0.52461
						7.44822	0.32767	0.38123	0.43754	0.52398
						7.46436	0.32745	0.38091	0.43703	0.52336
						7.4805	0.32723	0.38059	0.43653	0.52274
						7.49665	0.32702	0.38027	0.43603	0.52213
						7.51279	0.32681	0.37995	0.43553	0.52152
						7.52894	0.3266	0.37964	0.43504	0.52091
						7.54508	0.32639	0.37934	0.43456	0.52031
						7.56123	0.32619	0.37903	0.43407	0.51971
						7.57737	0.32599	0.37873	0.4336	0.51911
						7.59351	0.3258	0.37844	0.43312	0.51852
						7.60966	0.3256	0.37815	0.43265	0.51794
						7.6258	0.32541	0.37786	0.43219	0.51735
						7.64195	0.32523	0.37757	0.43173	0.51678
						7.65809	0.32504	0.37729	0.43127	0.5162
						7.67423	0.32486	0.37701	0.43082	0.51563
						7.69038	0.32468	0.37674	0.43037	0.51506
						7.70652	0.32451	0.37647	0.42993	0.5145
						7.72267	0.32433	0.3762	0.42949	0.51394
						7.73881	0.32416	0.37593	0.42905	0.51338
						7.75495	0.32399	0.37567	0.42862	0.51283
						7.7711	0.32383	0.37541	0.42819	0.51228
						7.78724	0.32366	0.37516	0.42776	0.51173
						7.80339	0.3235	0.3749	0.42734	0.51119
						7.81953	0.32334	0.37466	0.42693	0.51065
						7.83568	0.32319	0.37441	0.42651	0.51012
						7.85182	0.32303	0.37417	0.4261	0.50959
						7.86796	0.32288	0.37393	0.4257	0.50906
						7.88411	0.32273	0.37369	0.4253	0.50854
						7.90025	0.32259	0.37346	0.4249	0.50802
						7.9164	0.32244	0.37323	0.4245	0.5075
						7.93254	0.3223	0.373	0.42411	0.50699
						7.94868	0.32216	0.37277	0.42373	0.50648
						7.96483	0.32202	0.37255	0.42334	0.50598
						7.98097	0.32189	0.37233	0.42296	0.50547
						7.99712	0.32176	0.37212	0.42259	0.50498
						8.01326	0.32162	0.3719	0.42221	0.50448
						8.02941	0.32149	0.37169	0.42184	0.50399
						8.04555	0.32137	0.37148	0.42148	0.5035
						8.06169	0.32124	0.37128	0.42112	0.50302
						8.07784	0.32112	0.37108	0.42076	0.50254
						8.09398	0.321	0.37088	0.4204	0.50206
						8.11013	0.32088	0.37068	0.42005	0.50159
						8.12627	0.32076	0.37048	0.4197	0.50112
						8.14241	0.32065	0.37029	0.41936	0.50065
						8.15856	0.32053	0.3701	0.41902	0.50019
						8.1747	0.32042	0.36992	0.41868	0.49973
						8.19085	0.32031	0.36973	0.41834	0.49927
						8.20699	0.3202	0.36955	0.41801	0.49882
						8.22314	0.3201	0.36937	0.41768	0.49837
						8.23928	0.31999	0.36919	0.41736	0.49792
						8.25542	0.31989	0.36902	0.41704	0.49748
						8.27157	0.31979	0.36884	0.41672	0.49703
						8.28771	0.31969	0.36867	0.4164	0.4966
						8.30386	0.31959	0.36851	0.41609	0.49616
						8.32	0.31949	0.36834	0.41578	0.49573

## Sheet: Fig. 2e
			The fitting curve
Delay Time/s	s2/2 / cm2		Delay Time/s	s2/2 / cm2
1.75e-05	3.18293e-08		1.75e-05	3.28128e-08
2.625e-05	3.59353e-08		1.76051e-05	3.28497e-08
3.5e-05	3.94171e-08		1.77102e-05	3.28866e-08
4.375e-05	4.052e-08		1.78153e-05	3.29235e-08
5.25e-05	4.38497e-08		1.79204e-05	3.29605e-08
6.125e-05	5.08545e-08		1.80255e-05	3.29974e-08
7e-05	5.16448e-08		1.81306e-05	3.30343e-08
7.875e-05	5.79108e-08		1.82357e-05	3.30712e-08
8.75e-05	5.59352e-08		1.83408e-05	3.31081e-08
0.000105	6.21662e-08		1.84459e-05	3.3145e-08
0.0001225	6.91389e-08		1.85511e-05	3.3182e-08
			1.86562e-05	3.32189e-08
			1.87613e-05	3.32558e-08
			1.88664e-05	3.32927e-08
			1.89715e-05	3.33296e-08
			1.90766e-05	3.33666e-08
			1.91817e-05	3.34035e-08
			1.92868e-05	3.34404e-08
			1.93919e-05	3.34773e-08
			1.9497e-05	3.35142e-08
			1.96021e-05	3.35511e-08
			1.97072e-05	3.35881e-08
			1.98123e-05	3.3625e-08
			1.99174e-05	3.36619e-08
			2.00225e-05	3.36988e-08
			2.01276e-05	3.37357e-08
			2.02327e-05	3.37727e-08
			2.03378e-05	3.38096e-08
			2.04429e-05	3.38465e-08
			2.0548e-05	3.38834e-08
			2.06532e-05	3.39203e-08
			2.07583e-05	3.39573e-08
			2.08634e-05	3.39942e-08
			2.09685e-05	3.40311e-08
			2.10736e-05	3.4068e-08
			2.11787e-05	3.41049e-08
			2.12838e-05	3.41418e-08
			2.13889e-05	3.41788e-08
			2.1494e-05	3.42157e-08
			2.15991e-05	3.42526e-08
			2.17042e-05	3.42895e-08
			2.18093e-05	3.43264e-08
			2.19144e-05	3.43634e-08
			2.20195e-05	3.44003e-08
			2.21246e-05	3.44372e-08
			2.22297e-05	3.44741e-08
			2.23348e-05	3.4511e-08
			2.24399e-05	3.4548e-08
			2.2545e-05	3.45849e-08
			2.26502e-05	3.46218e-08
			2.27553e-05	3.46587e-08
			2.28604e-05	3.46956e-08
			2.29655e-05	3.47325e-08
			2.30706e-05	3.47695e-08
			2.31757e-05	3.48064e-08
			2.32808e-05	3.48433e-08
			2.33859e-05	3.48802e-08
			2.3491e-05	3.49171e-08
			2.35961e-05	3.49541e-08
			2.37012e-05	3.4991e-08
			2.38063e-05	3.50279e-08
			2.39114e-05	3.50648e-08
			2.40165e-05	3.51017e-08
			2.41216e-05	3.51386e-08
			2.42267e-05	3.51756e-08
			2.43318e-05	3.52125e-08
			2.44369e-05	3.52494e-08
			2.4542e-05	3.52863e-08
			2.46471e-05	3.53232e-08
			2.47523e-05	3.53602e-08
			2.48574e-05	3.53971e-08
			2.49625e-05	3.5434e-08
			2.50676e-05	3.54709e-08
			2.51727e-05	3.55078e-08
			2.52778e-05	3.55448e-08
			2.53829e-05	3.55817e-08
			2.5488e-05	3.56186e-08
			2.55931e-05	3.56555e-08
			2.56982e-05	3.56924e-08
			2.58033e-05	3.57293e-08
			2.59084e-05	3.57663e-08
			2.60135e-05	3.58032e-08
			2.61186e-05	3.58401e-08
			2.62237e-05	3.5877e-08
			2.63288e-05	3.59139e-08
			2.64339e-05	3.59509e-08
			2.6539e-05	3.59878e-08
			2.66441e-05	3.60247e-08
			2.67492e-05	3.60616e-08
			2.68544e-05	3.60985e-08
			2.69595e-05	3.61354e-08
			2.70646e-05	3.61724e-08
			2.71697e-05	3.62093e-08
			2.72748e-05	3.62462e-08
			2.73799e-05	3.62831e-08
			2.7485e-05	3.632e-08
			2.75901e-05	3.6357e-08
			2.76952e-05	3.63939e-08
			2.78003e-05	3.64308e-08
			2.79054e-05	3.64677e-08
			2.80105e-05	3.65046e-08
			2.81156e-05	3.65416e-08
			2.82207e-05	3.65785e-08
			2.83258e-05	3.66154e-08
			2.84309e-05	3.66523e-08
			2.8536e-05	3.66892e-08
			2.86411e-05	3.67261e-08
			2.87462e-05	3.67631e-08
			2.88514e-05	3.68e-08
			2.89565e-05	3.68369e-08
			2.90616e-05	3.68738e-08
			2.91667e-05	3.69107e-08
			2.92718e-05	3.69477e-08
			2.93769e-05	3.69846e-08
			2.9482e-05	3.70215e-08
			2.95871e-05	3.70584e-08
			2.96922e-05	3.70953e-08
			2.97973e-05	3.71322e-08
			2.99024e-05	3.71692e-08
			3.00075e-05	3.72061e-08
			3.01126e-05	3.7243e-08
			3.02177e-05	3.72799e-08
			3.03228e-05	3.73168e-08
			3.04279e-05	3.73538e-08
			3.0533e-05	3.73907e-08
			3.06381e-05	3.74276e-08
			3.07432e-05	3.74645e-08
			3.08483e-05	3.75014e-08
			3.09535e-05	3.75384e-08
			3.10586e-05	3.75753e-08
			3.11637e-05	3.76122e-08
			3.12688e-05	3.76491e-08
			3.13739e-05	3.7686e-08
			3.1479e-05	3.77229e-08
			3.15841e-05	3.77599e-08
			3.16892e-05	3.77968e-08
			3.17943e-05	3.78337e-08
			3.18994e-05	3.78706e-08
			3.20045e-05	3.79075e-08
			3.21096e-05	3.79445e-08
			3.22147e-05	3.79814e-08
			3.23198e-05	3.80183e-08
			3.24249e-05	3.80552e-08
			3.253e-05	3.80921e-08
			3.26351e-05	3.81291e-08
			3.27402e-05	3.8166e-08
			3.28453e-05	3.82029e-08
			3.29505e-05	3.82398e-08
			3.30556e-05	3.82767e-08
			3.31607e-05	3.83136e-08
			3.32658e-05	3.83506e-08
			3.33709e-05	3.83875e-08
			3.3476e-05	3.84244e-08
			3.35811e-05	3.84613e-08
			3.36862e-05	3.84982e-08
			3.37913e-05	3.85352e-08
			3.38964e-05	3.85721e-08
			3.40015e-05	3.8609e-08
			3.41066e-05	3.86459e-08
			3.42117e-05	3.86828e-08
			3.43168e-05	3.87197e-08
			3.44219e-05	3.87567e-08
			3.4527e-05	3.87936e-08
			3.46321e-05	3.88305e-08
			3.47372e-05	3.88674e-08
			3.48423e-05	3.89043e-08
			3.49474e-05	3.89413e-08
			3.50526e-05	3.89782e-08
			3.51577e-05	3.90151e-08
			3.52628e-05	3.9052e-08
			3.53679e-05	3.90889e-08
			3.5473e-05	3.91259e-08
			3.55781e-05	3.91628e-08
			3.56832e-05	3.91997e-08
			3.57883e-05	3.92366e-08
			3.58934e-05	3.92735e-08
			3.59985e-05	3.93104e-08
			3.61036e-05	3.93474e-08
			3.62087e-05	3.93843e-08
			3.63138e-05	3.94212e-08
			3.64189e-05	3.94581e-08
			3.6524e-05	3.9495e-08
			3.66291e-05	3.9532e-08
			3.67342e-05	3.95689e-08
			3.68393e-05	3.96058e-08
			3.69444e-05	3.96427e-08
			3.70495e-05	3.96796e-08
			3.71547e-05	3.97165e-08
			3.72598e-05	3.97535e-08
			3.73649e-05	3.97904e-08
			3.747e-05	3.98273e-08
			3.75751e-05	3.98642e-08
			3.76802e-05	3.99011e-08
			3.77853e-05	3.99381e-08
			3.78904e-05	3.9975e-08
			3.79955e-05	4.00119e-08
			3.81006e-05	4.00488e-08
			3.82057e-05	4.00857e-08
			3.83108e-05	4.01227e-08
			3.84159e-05	4.01596e-08
			3.8521e-05	4.01965e-08
			3.86261e-05	4.02334e-08
			3.87312e-05	4.02703e-08
			3.88363e-05	4.03072e-08
			3.89414e-05	4.03442e-08
			3.90465e-05	4.03811e-08
			3.91517e-05	4.0418e-08
			3.92568e-05	4.04549e-08
			3.93619e-05	4.04918e-08
			3.9467e-05	4.05288e-08
			3.95721e-05	4.05657e-08
			3.96772e-05	4.06026e-08
			3.97823e-05	4.06395e-08
			3.98874e-05	4.06764e-08
			3.99925e-05	4.07133e-08
			4.00976e-05	4.07503e-08
			4.02027e-05	4.07872e-08
			4.03078e-05	4.08241e-08
			4.04129e-05	4.0861e-08
			4.0518e-05	4.08979e-08
			4.06231e-05	4.09349e-08
			4.07282e-05	4.09718e-08
			4.08333e-05	4.10087e-08
			4.09384e-05	4.10456e-08
			4.10435e-05	4.10825e-08
			4.11486e-05	4.11195e-08
			4.12538e-05	4.11564e-08
			4.13589e-05	4.11933e-08
			4.1464e-05	4.12302e-08
			4.15691e-05	4.12671e-08
			4.16742e-05	4.1304e-08
			4.17793e-05	4.1341e-08
			4.18844e-05	4.13779e-08
			4.19895e-05	4.14148e-08
			4.20946e-05	4.14517e-08
			4.21997e-05	4.14886e-08
			4.23048e-05	4.15256e-08
			4.24099e-05	4.15625e-08
			4.2515e-05	4.15994e-08
			4.26201e-05	4.16363e-08
			4.27252e-05	4.16732e-08
			4.28303e-05	4.17102e-08
			4.29354e-05	4.17471e-08
			4.30405e-05	4.1784e-08
			4.31456e-05	4.18209e-08
			4.32508e-05	4.18578e-08
			4.33559e-05	4.18947e-08
			4.3461e-05	4.19317e-08
			4.35661e-05	4.19686e-08
			4.36712e-05	4.20055e-08
			4.37763e-05	4.20424e-08
			4.38814e-05	4.20793e-08
			4.39865e-05	4.21163e-08
			4.40916e-05	4.21532e-08
			4.41967e-05	4.21901e-08
			4.43018e-05	4.2227e-08
			4.44069e-05	4.22639e-08
			4.4512e-05	4.23008e-08
			4.46171e-05	4.23378e-08
			4.47222e-05	4.23747e-08
			4.48273e-05	4.24116e-08
			4.49324e-05	4.24485e-08
			4.50375e-05	4.24854e-08
			4.51426e-05	4.25224e-08
			4.52477e-05	4.25593e-08
			4.53529e-05	4.25962e-08
			4.5458e-05	4.26331e-08
			4.55631e-05	4.267e-08
			4.56682e-05	4.2707e-08
			4.57733e-05	4.27439e-08
			4.58784e-05	4.27808e-08
			4.59835e-05	4.28177e-08
			4.60886e-05	4.28546e-08
			4.61937e-05	4.28915e-08
			4.62988e-05	4.29285e-08
			4.64039e-05	4.29654e-08
			4.6509e-05	4.30023e-08
			4.66141e-05	4.30392e-08
			4.67192e-05	4.30761e-08
			4.68243e-05	4.31131e-08
			4.69294e-05	4.315e-08
			4.70345e-05	4.31869e-08
			4.71396e-05	4.32238e-08
			4.72447e-05	4.32607e-08
			4.73498e-05	4.32976e-08
			4.7455e-05	4.33346e-08
			4.75601e-05	4.33715e-08
			4.76652e-05	4.34084e-08
			4.77703e-05	4.34453e-08
			4.78754e-05	4.34822e-08
			4.79805e-05	4.35192e-08
			4.80856e-05	4.35561e-08
			4.81907e-05	4.3593e-08
			4.82958e-05	4.36299e-08
			4.84009e-05	4.36668e-08
			4.8506e-05	4.37038e-08
			4.86111e-05	4.37407e-08
			4.87162e-05	4.37776e-08
			4.88213e-05	4.38145e-08
			4.89264e-05	4.38514e-08
			4.90315e-05	4.38883e-08
			4.91366e-05	4.39253e-08
			4.92417e-05	4.39622e-08
			4.93468e-05	4.39991e-08
			4.9452e-05	4.4036e-08
			4.95571e-05	4.40729e-08
			4.96622e-05	4.41099e-08
			4.97673e-05	4.41468e-08
			4.98724e-05	4.41837e-08
			4.99775e-05	4.42206e-08
			5.00826e-05	4.42575e-08
			5.01877e-05	4.42945e-08
			5.02928e-05	4.43314e-08
			5.03979e-05	4.43683e-08
			5.0503e-05	4.44052e-08
			5.06081e-05	4.44421e-08
			5.07132e-05	4.4479e-08
			5.08183e-05	4.4516e-08
			5.09234e-05	4.45529e-08
			5.10285e-05	4.45898e-08
			5.11336e-05	4.46267e-08
			5.12387e-05	4.46636e-08
			5.13438e-05	4.47006e-08
			5.14489e-05	4.47375e-08
			5.15541e-05	4.47744e-08
			5.16592e-05	4.48113e-08
			5.17643e-05	4.48482e-08
			5.18694e-05	4.48851e-08
			5.19745e-05	4.49221e-08
			5.20796e-05	4.4959e-08
			5.21847e-05	4.49959e-08
			5.22898e-05	4.50328e-08
			5.23949e-05	4.50697e-08
			5.25e-05	4.51067e-08
			5.26051e-05	4.51436e-08
			5.27102e-05	4.51805e-08
			5.28153e-05	4.52174e-08
			5.29204e-05	4.52543e-08
			5.30255e-05	4.52913e-08
			5.31306e-05	4.53282e-08
			5.32357e-05	4.53651e-08
			5.33408e-05	4.5402e-08
			5.34459e-05	4.54389e-08
			5.35511e-05	4.54758e-08
			5.36562e-05	4.55128e-08
			5.37613e-05	4.55497e-08
			5.38664e-05	4.55866e-08
			5.39715e-05	4.56235e-08
			5.40766e-05	4.56604e-08
			5.41817e-05	4.56974e-08
			5.42868e-05	4.57343e-08
			5.43919e-05	4.57712e-08
			5.4497e-05	4.58081e-08
			5.46021e-05	4.5845e-08
			5.47072e-05	4.58819e-08
			5.48123e-05	4.59189e-08
			5.49174e-05	4.59558e-08
			5.50225e-05	4.59927e-08
			5.51276e-05	4.60296e-08
			5.52327e-05	4.60665e-08
			5.53378e-05	4.61035e-08
			5.54429e-05	4.61404e-08
			5.5548e-05	4.61773e-08
			5.56532e-05	4.62142e-08
			5.57583e-05	4.62511e-08
			5.58634e-05	4.62881e-08
			5.59685e-05	4.6325e-08
			5.60736e-05	4.63619e-08
			5.61787e-05	4.63988e-08
			5.62838e-05	4.64357e-08
			5.63889e-05	4.64726e-08
			5.6494e-05	4.65096e-08
			5.65991e-05	4.65465e-08
			5.67042e-05	4.65834e-08
			5.68093e-05	4.66203e-08
			5.69144e-05	4.66572e-08
			5.70195e-05	4.66942e-08
			5.71246e-05	4.67311e-08
			5.72297e-05	4.6768e-08
			5.73348e-05	4.68049e-08
			5.74399e-05	4.68418e-08
			5.7545e-05	4.68787e-08
			5.76502e-05	4.69157e-08
			5.77553e-05	4.69526e-08
			5.78604e-05	4.69895e-08
			5.79655e-05	4.70264e-08
			5.80706e-05	4.70633e-08
			5.81757e-05	4.71003e-08
			5.82808e-05	4.71372e-08
			5.83859e-05	4.71741e-08
			5.8491e-05	4.7211e-08
			5.85961e-05	4.72479e-08
			5.87012e-05	4.72849e-08
			5.88063e-05	4.73218e-08
			5.89114e-05	4.73587e-08
			5.90165e-05	4.73956e-08
			5.91216e-05	4.74325e-08
			5.92267e-05	4.74694e-08
			5.93318e-05	4.75064e-08
			5.94369e-05	4.75433e-08
			5.9542e-05	4.75802e-08
			5.96471e-05	4.76171e-08
			5.97523e-05	4.7654e-08
			5.98574e-05	4.7691e-08
			5.99625e-05	4.77279e-08
			6.00676e-05	4.77648e-08
			6.01727e-05	4.78017e-08
			6.02778e-05	4.78386e-08
			6.03829e-05	4.78756e-08
			6.0488e-05	4.79125e-08
			6.05931e-05	4.79494e-08
			6.06982e-05	4.79863e-08
			6.08033e-05	4.80232e-08
			6.09084e-05	4.80601e-08
			6.10135e-05	4.80971e-08
			6.11186e-05	4.8134e-08
			6.12237e-05	4.81709e-08
			6.13288e-05	4.82078e-08
			6.14339e-05	4.82447e-08
			6.1539e-05	4.82817e-08
			6.16441e-05	4.83186e-08
			6.17492e-05	4.83555e-08
			6.18544e-05	4.83924e-08
			6.19595e-05	4.84293e-08
			6.20646e-05	4.84662e-08
			6.21697e-05	4.85032e-08
			6.22748e-05	4.85401e-08
			6.23799e-05	4.8577e-08
			6.2485e-05	4.86139e-08
			6.25901e-05	4.86508e-08
			6.26952e-05	4.86878e-08
			6.28003e-05	4.87247e-08
			6.29054e-05	4.87616e-08
			6.30105e-05	4.87985e-08
			6.31156e-05	4.88354e-08
			6.32207e-05	4.88724e-08
			6.33258e-05	4.89093e-08
			6.34309e-05	4.89462e-08
			6.3536e-05	4.89831e-08
			6.36411e-05	4.902e-08
			6.37462e-05	4.90569e-08
			6.38514e-05	4.90939e-08
			6.39565e-05	4.91308e-08
			6.40616e-05	4.91677e-08
			6.41667e-05	4.92046e-08
			6.42718e-05	4.92415e-08
			6.43769e-05	4.92785e-08
			6.4482e-05	4.93154e-08
			6.45871e-05	4.93523e-08
			6.46922e-05	4.93892e-08
			6.47973e-05	4.94261e-08
			6.49024e-05	4.9463e-08
			6.50075e-05	4.95e-08
			6.51126e-05	4.95369e-08
			6.52177e-05	4.95738e-08
			6.53228e-05	4.96107e-08
			6.54279e-05	4.96476e-08
			6.5533e-05	4.96846e-08
			6.56381e-05	4.97215e-08
			6.57432e-05	4.97584e-08
			6.58483e-05	4.97953e-08
			6.59535e-05	4.98322e-08
			6.60586e-05	4.98692e-08
			6.61637e-05	4.99061e-08
			6.62688e-05	4.9943e-08
			6.63739e-05	4.99799e-08
			6.6479e-05	5.00168e-08
			6.65841e-05	5.00537e-08
			6.66892e-05	5.00907e-08
			6.67943e-05	5.01276e-08
			6.68994e-05	5.01645e-08
			6.70045e-05	5.02014e-08
			6.71096e-05	5.02383e-08
			6.72147e-05	5.02753e-08
			6.73198e-05	5.03122e-08
			6.74249e-05	5.03491e-08
			6.753e-05	5.0386e-08
			6.76351e-05	5.04229e-08
			6.77402e-05	5.04598e-08
			6.78453e-05	5.04968e-08
			6.79505e-05	5.05337e-08
			6.80556e-05	5.05706e-08
			6.81607e-05	5.06075e-08
			6.82658e-05	5.06444e-08
			6.83709e-05	5.06814e-08
			6.8476e-05	5.07183e-08
			6.85811e-05	5.07552e-08
			6.86862e-05	5.07921e-08
			6.87913e-05	5.0829e-08
			6.88964e-05	5.0866e-08
			6.90015e-05	5.09029e-08
			6.91066e-05	5.09398e-08
			6.92117e-05	5.09767e-08
			6.93168e-05	5.10136e-08
			6.94219e-05	5.10505e-08
			6.9527e-05	5.10875e-08
			6.96321e-05	5.11244e-08
			6.97372e-05	5.11613e-08
			6.98423e-05	5.11982e-08
			6.99474e-05	5.12351e-08
			7.00526e-05	5.12721e-08
			7.01577e-05	5.1309e-08
			7.02628e-05	5.13459e-08
			7.03679e-05	5.13828e-08
			7.0473e-05	5.14197e-08
			7.05781e-05	5.14567e-08
			7.06832e-05	5.14936e-08
			7.07883e-05	5.15305e-08
			7.08934e-05	5.15674e-08
			7.09985e-05	5.16043e-08
			7.11036e-05	5.16412e-08
			7.12087e-05	5.16782e-08
			7.13138e-05	5.17151e-08
			7.14189e-05	5.1752e-08
			7.1524e-05	5.17889e-08
			7.16291e-05	5.18258e-08
			7.17342e-05	5.18628e-08
			7.18393e-05	5.18997e-08
			7.19444e-05	5.19366e-08
			7.20495e-05	5.19735e-08
			7.21547e-05	5.20104e-08
			7.22598e-05	5.20473e-08
			7.23649e-05	5.20843e-08
			7.247e-05	5.21212e-08
			7.25751e-05	5.21581e-08
			7.26802e-05	5.2195e-08
			7.27853e-05	5.22319e-08
			7.28904e-05	5.22689e-08
			7.29955e-05	5.23058e-08
			7.31006e-05	5.23427e-08
			7.32057e-05	5.23796e-08
			7.33108e-05	5.24165e-08
			7.34159e-05	5.24535e-08
			7.3521e-05	5.24904e-08
			7.36261e-05	5.25273e-08
			7.37312e-05	5.25642e-08
			7.38363e-05	5.26011e-08
			7.39414e-05	5.2638e-08
			7.40465e-05	5.2675e-08
			7.41517e-05	5.27119e-08
			7.42568e-05	5.27488e-08
			7.43619e-05	5.27857e-08
			7.4467e-05	5.28226e-08
			7.45721e-05	5.28596e-08
			7.46772e-05	5.28965e-08
			7.47823e-05	5.29334e-08
			7.48874e-05	5.29703e-08
			7.49925e-05	5.30072e-08
			7.50976e-05	5.30441e-08
			7.52027e-05	5.30811e-08
			7.53078e-05	5.3118e-08
			7.54129e-05	5.31549e-08
			7.5518e-05	5.31918e-08
			7.56231e-05	5.32287e-08
			7.57282e-05	5.32657e-08
			7.58333e-05	5.33026e-08
			7.59384e-05	5.33395e-08
			7.60435e-05	5.33764e-08
			7.61486e-05	5.34133e-08
			7.62538e-05	5.34503e-08
			7.63589e-05	5.34872e-08
			7.6464e-05	5.35241e-08
			7.65691e-05	5.3561e-08
			7.66742e-05	5.35979e-08
			7.67793e-05	5.36348e-08
			7.68844e-05	5.36718e-08
			7.69895e-05	5.37087e-08
			7.70946e-05	5.37456e-08
			7.71997e-05	5.37825e-08
			7.73048e-05	5.38194e-08
			7.74099e-05	5.38564e-08
			7.7515e-05	5.38933e-08
			7.76201e-05	5.39302e-08
			7.77252e-05	5.39671e-08
			7.78303e-05	5.4004e-08
			7.79354e-05	5.4041e-08
			7.80405e-05	5.40779e-08
			7.81456e-05	5.41148e-08
			7.82508e-05	5.41517e-08
			7.83559e-05	5.41886e-08
			7.8461e-05	5.42255e-08
			7.85661e-05	5.42625e-08
			7.86712e-05	5.42994e-08
			7.87763e-05	5.43363e-08
			7.88814e-05	5.43732e-08
			7.89865e-05	5.44101e-08
			7.90916e-05	5.44471e-08
			7.91967e-05	5.4484e-08
			7.93018e-05	5.45209e-08
			7.94069e-05	5.45578e-08
			7.9512e-05	5.45947e-08
			7.96171e-05	5.46316e-08
			7.97222e-05	5.46686e-08
			7.98273e-05	5.47055e-08
			7.99324e-05	5.47424e-08
			8.00375e-05	5.47793e-08
			8.01426e-05	5.48162e-08
			8.02477e-05	5.48532e-08
			8.03529e-05	5.48901e-08
			8.0458e-05	5.4927e-08
			8.05631e-05	5.49639e-08
			8.06682e-05	5.50008e-08
			8.07733e-05	5.50378e-08
			8.08784e-05	5.50747e-08
			8.09835e-05	5.51116e-08
			8.10886e-05	5.51485e-08
			8.11937e-05	5.51854e-08
			8.12988e-05	5.52223e-08
			8.14039e-05	5.52593e-08
			8.1509e-05	5.52962e-08
			8.16141e-05	5.53331e-08
			8.17192e-05	5.537e-08
			8.18243e-05	5.54069e-08
			8.19294e-05	5.54439e-08
			8.20345e-05	5.54808e-08
			8.21396e-05	5.55177e-08
			8.22447e-05	5.55546e-08
			8.23498e-05	5.55915e-08
			8.2455e-05	5.56284e-08
			8.25601e-05	5.56654e-08
			8.26652e-05	5.57023e-08
			8.27703e-05	5.57392e-08
			8.28754e-05	5.57761e-08
			8.29805e-05	5.5813e-08
			8.30856e-05	5.585e-08
			8.31907e-05	5.58869e-08
			8.32958e-05	5.59238e-08
			8.34009e-05	5.59607e-08
			8.3506e-05	5.59976e-08
			8.36111e-05	5.60346e-08
			8.37162e-05	5.60715e-08
			8.38213e-05	5.61084e-08
			8.39264e-05	5.61453e-08
			8.40315e-05	5.61822e-08
			8.41366e-05	5.62191e-08
			8.42417e-05	5.62561e-08
			8.43468e-05	5.6293e-08
			8.4452e-05	5.63299e-08
			8.45571e-05	5.63668e-08
			8.46622e-05	5.64037e-08
			8.47673e-05	5.64407e-08
			8.48724e-05	5.64776e-08
			8.49775e-05	5.65145e-08
			8.50826e-05	5.65514e-08
			8.51877e-05	5.65883e-08
			8.52928e-05	5.66252e-08
			8.53979e-05	5.66622e-08
			8.5503e-05	5.66991e-08
			8.56081e-05	5.6736e-08
			8.57132e-05	5.67729e-08
			8.58183e-05	5.68098e-08
			8.59234e-05	5.68468e-08
			8.60285e-05	5.68837e-08
			8.61336e-05	5.69206e-08
			8.62387e-05	5.69575e-08
			8.63438e-05	5.69944e-08
			8.64489e-05	5.70314e-08
			8.65541e-05	5.70683e-08
			8.66592e-05	5.71052e-08
			8.67643e-05	5.71421e-08
			8.68694e-05	5.7179e-08
			8.69745e-05	5.72159e-08
			8.70796e-05	5.72529e-08
			8.71847e-05	5.72898e-08
			8.72898e-05	5.73267e-08
			8.73949e-05	5.73636e-08
			8.75e-05	5.74005e-08
			8.76051e-05	5.74375e-08
			8.77102e-05	5.74744e-08
			8.78153e-05	5.75113e-08
			8.79204e-05	5.75482e-08
			8.80255e-05	5.75851e-08
			8.81306e-05	5.76221e-08
			8.82357e-05	5.7659e-08
			8.83408e-05	5.76959e-08
			8.84459e-05	5.77328e-08
			8.85511e-05	5.77697e-08
			8.86562e-05	5.78066e-08
			8.87613e-05	5.78436e-08
			8.88664e-05	5.78805e-08
			8.89715e-05	5.79174e-08
			8.90766e-05	5.79543e-08
			8.91817e-05	5.79912e-08
			8.92868e-05	5.80282e-08
			8.93919e-05	5.80651e-08
			8.9497e-05	5.8102e-08
			8.96021e-05	5.81389e-08
			8.97072e-05	5.81758e-08
			8.98123e-05	5.82127e-08
			8.99174e-05	5.82497e-08
			9.00225e-05	5.82866e-08
			9.01276e-05	5.83235e-08
			9.02327e-05	5.83604e-08
			9.03378e-05	5.83973e-08
			9.04429e-05	5.84343e-08
			9.0548e-05	5.84712e-08
			9.06532e-05	5.85081e-08
			9.07583e-05	5.8545e-08
			9.08634e-05	5.85819e-08
			9.09685e-05	5.86189e-08
			9.10736e-05	5.86558e-08
			9.11787e-05	5.86927e-08
			9.12838e-05	5.87296e-08
			9.13889e-05	5.87665e-08
			9.1494e-05	5.88034e-08
			9.15991e-05	5.88404e-08
			9.17042e-05	5.88773e-08
			9.18093e-05	5.89142e-08
			9.19144e-05	5.89511e-08
			9.20195e-05	5.8988e-08
			9.21246e-05	5.9025e-08
			9.22297e-05	5.90619e-08
			9.23348e-05	5.90988e-08
			9.24399e-05	5.91357e-08
			9.2545e-05	5.91726e-08
			9.26502e-05	5.92095e-08
			9.27553e-05	5.92465e-08
			9.28604e-05	5.92834e-08
			9.29655e-05	5.93203e-08
			9.30706e-05	5.93572e-08
			9.31757e-05	5.93941e-08
			9.32808e-05	5.94311e-08
			9.33859e-05	5.9468e-08
			9.3491e-05	5.95049e-08
			9.35961e-05	5.95418e-08
			9.37012e-05	5.95787e-08
			9.38063e-05	5.96157e-08
			9.39114e-05	5.96526e-08
			9.40165e-05	5.96895e-08
			9.41216e-05	5.97264e-08
			9.42267e-05	5.97633e-08
			9.43318e-05	5.98002e-08
			9.44369e-05	5.98372e-08
			9.4542e-05	5.98741e-08
			9.46471e-05	5.9911e-08
			9.47523e-05	5.99479e-08
			9.48574e-05	5.99848e-08
			9.49625e-05	6.00218e-08
			9.50676e-05	6.00587e-08
			9.51727e-05	6.00956e-08
			9.52778e-05	6.01325e-08
			9.53829e-05	6.01694e-08
			9.5488e-05	6.02063e-08
			9.55931e-05	6.02433e-08
			9.56982e-05	6.02802e-08
			9.58033e-05	6.03171e-08
			9.59084e-05	6.0354e-08
			9.60135e-05	6.03909e-08
			9.61186e-05	6.04279e-08
			9.62237e-05	6.04648e-08
			9.63288e-05	6.05017e-08
			9.64339e-05	6.05386e-08
			9.6539e-05	6.05755e-08
			9.66441e-05	6.06125e-08
			9.67492e-05	6.06494e-08
			9.68544e-05	6.06863e-08
			9.69595e-05	6.07232e-08
			9.70646e-05	6.07601e-08
			9.71697e-05	6.0797e-08
			9.72748e-05	6.0834e-08
			9.73799e-05	6.08709e-08
			9.7485e-05	6.09078e-08
			9.75901e-05	6.09447e-08
			9.76952e-05	6.09816e-08
			9.78003e-05	6.10186e-08
			9.79054e-05	6.10555e-08
			9.80105e-05	6.10924e-08
			9.81156e-05	6.11293e-08
			9.82207e-05	6.11662e-08
			9.83258e-05	6.12032e-08
			9.84309e-05	6.12401e-08
			9.8536e-05	6.1277e-08
			9.86411e-05	6.13139e-08
			9.87462e-05	6.13508e-08
			9.88514e-05	6.13877e-08
			9.89565e-05	6.14247e-08
			9.90616e-05	6.14616e-08
			9.91667e-05	6.14985e-08
			9.92718e-05	6.15354e-08
			9.93769e-05	6.15723e-08
			9.9482e-05	6.16093e-08
			9.95871e-05	6.16462e-08
			9.96922e-05	6.16831e-08
			9.97973e-05	6.172e-08
			9.99024e-05	6.17569e-08
			0.000100008	6.17938e-08
			0.000100113	6.18308e-08
			0.000100218	6.18677e-08
			0.000100323	6.19046e-08
			0.000100428	6.19415e-08
			0.000100533	6.19784e-08
			0.000100638	6.20154e-08
			0.000100743	6.20523e-08
			0.000100848	6.20892e-08
			0.000100953	6.21261e-08
			0.000101059	6.2163e-08
			0.000101164	6.22e-08
			0.000101269	6.22369e-08
			0.000101374	6.22738e-08
			0.000101479	6.23107e-08
			0.000101584	6.23476e-08
			0.000101689	6.23845e-08
			0.000101794	6.24215e-08
			0.000101899	6.24584e-08
			0.000102005	6.24953e-08
			0.00010211	6.25322e-08
			0.000102215	6.25691e-08
			0.00010232	6.26061e-08
			0.000102425	6.2643e-08
			0.00010253	6.26799e-08
			0.000102635	6.27168e-08
			0.00010274	6.27537e-08
			0.000102845	6.27906e-08
			0.00010295	6.28276e-08
			0.000103056	6.28645e-08
			0.000103161	6.29014e-08
			0.000103266	6.29383e-08
			0.000103371	6.29752e-08
			0.000103476	6.30122e-08
			0.000103581	6.30491e-08
			0.000103686	6.3086e-08
			0.000103791	6.31229e-08
			0.000103896	6.31598e-08
			0.000104002	6.31968e-08
			0.000104107	6.32337e-08
			0.000104212	6.32706e-08
			0.000104317	6.33075e-08
			0.000104422	6.33444e-08
			0.000104527	6.33813e-08
			0.000104632	6.34183e-08
			0.000104737	6.34552e-08
			0.000104842	6.34921e-08
			0.000104947	6.3529e-08
			0.000105053	6.35659e-08
			0.000105158	6.36029e-08
			0.000105263	6.36398e-08
			0.000105368	6.36767e-08
			0.000105473	6.37136e-08
			0.000105578	6.37505e-08
			0.000105683	6.37874e-08
			0.000105788	6.38244e-08
			0.000105893	6.38613e-08
			0.000105998	6.38982e-08
			0.000106104	6.39351e-08
			0.000106209	6.3972e-08
			0.000106314	6.4009e-08
			0.000106419	6.40459e-08
			0.000106524	6.40828e-08
			0.000106629	6.41197e-08
			0.000106734	6.41566e-08
			0.000106839	6.41936e-08
			0.000106944	6.42305e-08
			0.00010705	6.42674e-08
			0.000107155	6.43043e-08
			0.00010726	6.43412e-08
			0.000107365	6.43781e-08
			0.00010747	6.44151e-08
			0.000107575	6.4452e-08
			0.00010768	6.44889e-08
			0.000107785	6.45258e-08
			0.00010789	6.45627e-08
			0.000107995	6.45997e-08
			0.000108101	6.46366e-08
			0.000108206	6.46735e-08
			0.000108311	6.47104e-08
			0.000108416	6.47473e-08
			0.000108521	6.47843e-08
			0.000108626	6.48212e-08
			0.000108731	6.48581e-08
			0.000108836	6.4895e-08
			0.000108941	6.49319e-08
			0.000109047	6.49688e-08
			0.000109152	6.50058e-08
			0.000109257	6.50427e-08
			0.000109362	6.50796e-08
			0.000109467	6.51165e-08
			0.000109572	6.51534e-08
			0.000109677	6.51904e-08
			0.000109782	6.52273e-08
			0.000109887	6.52642e-08
			0.000109992	6.53011e-08
			0.000110098	6.5338e-08
			0.000110203	6.53749e-08
			0.000110308	6.54119e-08
			0.000110413	6.54488e-08
			0.000110518	6.54857e-08
			0.000110623	6.55226e-08
			0.000110728	6.55595e-08
			0.000110833	6.55965e-08
			0.000110938	6.56334e-08
			0.000111044	6.56703e-08
			0.000111149	6.57072e-08
			0.000111254	6.57441e-08
			0.000111359	6.57811e-08
			0.000111464	6.5818e-08
			0.000111569	6.58549e-08
			0.000111674	6.58918e-08
			0.000111779	6.59287e-08
			0.000111884	6.59656e-08
			0.000111989	6.60026e-08
			0.000112095	6.60395e-08
			0.0001122	6.60764e-08
			0.000112305	6.61133e-08
			0.00011241	6.61502e-08
			0.000112515	6.61872e-08
			0.00011262	6.62241e-08
			0.000112725	6.6261e-08
			0.00011283	6.62979e-08
			0.000112935	6.63348e-08
			0.000113041	6.63717e-08
			0.000113146	6.64087e-08
			0.000113251	6.64456e-08
			0.000113356	6.64825e-08
			0.000113461	6.65194e-08
			0.000113566	6.65563e-08
			0.000113671	6.65933e-08
			0.000113776	6.66302e-08
			0.000113881	6.66671e-08
			0.000113986	6.6704e-08
			0.000114092	6.67409e-08
			0.000114197	6.67779e-08
			0.000114302	6.68148e-08
			0.000114407	6.68517e-08
			0.000114512	6.68886e-08
			0.000114617	6.69255e-08
			0.000114722	6.69624e-08
			0.000114827	6.69994e-08
			0.000114932	6.70363e-08
			0.000115038	6.70732e-08
			0.000115143	6.71101e-08
			0.000115248	6.7147e-08
			0.000115353	6.7184e-08
			0.000115458	6.72209e-08
			0.000115563	6.72578e-08
			0.000115668	6.72947e-08
			0.000115773	6.73316e-08
			0.000115878	6.73686e-08
			0.000115983	6.74055e-08
			0.000116089	6.74424e-08
			0.000116194	6.74793e-08
			0.000116299	6.75162e-08
			0.000116404	6.75531e-08
			0.000116509	6.75901e-08
			0.000116614	6.7627e-08
			0.000116719	6.76639e-08
			0.000116824	6.77008e-08
			0.000116929	6.77377e-08
			0.000117035	6.77747e-08
			0.00011714	6.78116e-08
			0.000117245	6.78485e-08
			0.00011735	6.78854e-08
			0.000117455	6.79223e-08
			0.00011756	6.79592e-08
			0.000117665	6.79962e-08
			0.00011777	6.80331e-08
			0.000117875	6.807e-08
			0.00011798	6.81069e-08
			0.000118086	6.81438e-08
			0.000118191	6.81808e-08
			0.000118296	6.82177e-08
			0.000118401	6.82546e-08
			0.000118506	6.82915e-08
			0.000118611	6.83284e-08
			0.000118716	6.83654e-08
			0.000118821	6.84023e-08
			0.000118926	6.84392e-08
			0.000119032	6.84761e-08
			0.000119137	6.8513e-08
			0.000119242	6.85499e-08
			0.000119347	6.85869e-08
			0.000119452	6.86238e-08
			0.000119557	6.86607e-08
			0.000119662	6.86976e-08
			0.000119767	6.87345e-08
			0.000119872	6.87715e-08
			0.000119977	6.88084e-08
			0.000120083	6.88453e-08
			0.000120188	6.88822e-08
			0.000120293	6.89191e-08
			0.000120398	6.8956e-08
			0.000120503	6.8993e-08
			0.000120608	6.90299e-08
			0.000120713	6.90668e-08
			0.000120818	6.91037e-08
			0.000120923	6.91406e-08
			0.000121029	6.91776e-08
			0.000121134	6.92145e-08
			0.000121239	6.92514e-08
			0.000121344	6.92883e-08
			0.000121449	6.93252e-08
			0.000121554	6.93622e-08
			0.000121659	6.93991e-08
			0.000121764	6.9436e-08
			0.000121869	6.94729e-08
			0.000121974	6.95098e-08
			0.00012208	6.95467e-08
			0.000122185	6.95837e-08
			0.00012229	6.96206e-08
			0.000122395	6.96575e-08
			0.0001225	6.96944e-08

## Sheet: Fig. 3b
	293 K	213 K	123 K	77 K
Delay time/us	PL intensity/Nor.	PL intensity/Nor.	PL intensity/Nor.	PL intensity/Nor.
0	1	1	1	0.997
12	0.93753	0.90329	0.91753	0.94524
24	0.89097	0.86691	0.89056	0.8538
36	0.83995	0.82876	0.85708	0.8377
48	0.80213	0.79326	0.80841	0.82505
60	0.77283	0.76642	0.78888	0.74626
72	0.75692	0.73914	0.70548	0.71521
84	0.72705	0.69633	0.70331	0.73304
96	0.67312	0.68324	0.65836	0.69681
108	0.64771	0.66062	0.66828	0.65943
120	0.64577	0.62202	0.62673	0.65195
132	0.61531	0.59673	0.6258	0.61227
144	0.60619	0.5954	0.58364	0.58006
156	0.57884	0.56878	0.58054	0.56971
168	0.58	0.55814	0.59046	0.55936
180	0.55148	0.52886	0.57093	0.55304
192	0.53053	0.52531	0.52753	0.52716
204	0.51288	0.51555	0.52226	0.49093
216	0.5059	0.50113	0.49962	0.49553
228	0.50202	0.49536	0.50366	0.50818
240	0.49096	0.48117	0.47792	0.49035
252	0.48475	0.45854	0.48226	0.4616
264	0.46632	0.45787	0.46521	0.4685
276	0.45837	0.45033	0.45808	0.43112
288	0.44556	0.43237	0.45188	0.44665
300	0.43916	0.4419	0.43793	0.41962
312	0.41608	0.42882	0.42956	0.40581
324	0.41627	0.42394	0.41158	0.37706
336	0.40075	0.40198	0.41871	0.38569
348	0.41996	0.40774	0.4184	0.34658
360	0.39066	0.39421	0.4091	0.38051
372	0.3796	0.38201	0.38244	0.36383
384	0.37883	0.37558	0.37531	0.36728
396	0.37146	0.37358	0.37407	0.35866
408	0.36195	0.36005	0.37252	0.37361
420	0.37107	0.35628	0.35825	0.33623
432	0.35245	0.35406	0.3505	0.34371
444	0.34701	0.35207	0.34027	0.33393
456	0.3377	0.34807	0.36322	0.3046
468	0.34527	0.34186	0.3381	0.31725
480	0.33052	0.31924	0.32942	0.32933
492	0.3313	0.32412	0.32477	0.30288
504	0.3344	0.32301	0.32849	0.31898
516	0.31927	0.30948	0.30834	0.3046
528	0.31869	0.32656	0.30555	0.29827
540	0.31015	0.30526	0.3164	0.3092
552	0.30104	0.29462	0.30493	0.30057
564	0.30375	0.29062	0.31206	0.30172
576	0.29561	0.28707	0.29811	0.28217
588	0.2892	0.28197	0.27858	0.26492
600	0.28959	0.28153	0.29036	0.24824
612	0.28649	0.2924	0.27207	0.25802
624	0.27465	0.28397	0.28168	0.26952
636	0.27659	0.26888	0.26153	0.28217
648	0.28183	0.25935	0.27517	0.26722
660	0.28009	0.26866	0.2761	0.24824
672	0.2698	0.26778	0.273	0.25284
684	0.26864	0.25846	0.25719	0.24307
696	0.24885	0.26911	0.26463	0.25342
708	0.25215	0.24559	0.27021	0.24594
720	0.25467	0.24249	0.25564	0.25112
732	0.24517	0.25203	0.24634	0.24939
744	0.24672	0.24227	0.24975	0.24364
756	0.24827	0.25269	0.23115	0.22524
768	0.24187	0.24515	0.23828	0.24364
780	0.25137	0.23606	0.24138	0.22351
792	0.23585	0.2345	0.22805	0.22581
804	0.23333	0.22496	0.22061	0.22869
816	0.22732	0.22252	0.24944	0.22409
828	0.22751	0.22541	0.22681	0.21661
840	0.23062	0.22829	0.21471	0.21949
852	0.21898	0.22674	0.22619	0.20339
864	0.22441	0.20434	0.21595	0.22121
876	0.23178	0.20922	0.22154	0.22581
888	0.22228	0.22252	0.21006	0.20281
900	0.22305	0.21631	0.23394	0.21891
912	0.21452	0.20611	0.21471	0.20569
924	0.21374	0.20811	0.2113	0.20856
936	0.20443	0.20589	0.20169	0.18728
948	0.21025	0.19835	0.20355	0.20626
960	0.20695	0.20123	0.20479	0.21259
972	0.20714	0.203	0.20913	0.20339
984	0.20462	0.19568	0.19921	0.21546
996	0.20191	0.19702	0.20107	0.19418
1008	0.19938	0.18859	0.18557	0.18326
1020	0.19725	0.18437	0.18867	0.19533
1032	0.19434	0.18038	0.1772	0.18613
1044	0.19085	0.1877	0.19146	0.17751
1056	0.19609	0.1877	0.18061	0.17866
1068	0.18406	0.19169	0.18371	0.17923
1080	0.18736	0.17905	0.18278	0.18441
1092	0.19415	0.18748	0.18681	0.17866
1104	0.1924	0.17506	0.17844	0.17003
1116	0.18852	0.1786	0.18743	0.17578
1128	0.19143	0.1684	0.1803	0.18268
1140	0.17863	0.17372	0.17999	0.15795
1152	0.18309	0.16774	0.17999	0.17981
1164	0.18095	0.17528	0.1741	0.17923
1176	0.17824	0.17616	0.16852	0.17578
1188	0.17979	0.17727	0.17596	0.16658
1200	0.17552	0.17106	0.16976	0.16371
1212	0.1796	0.17395	0.17286	0.17176
1224	0.17281	0.1704	0.17193	0.17176
1236	0.17261	0.15975	0.15426	0.16716
1248	0.16776	0.17239	0.16294	0.17233
1260	0.15923	0.16396	0.16697	0.15565
1272	0.1697	0.16951	0.16046	0.16716
1284	0.17184	0.16507	0.15984	0.15163
1296	0.16233	0.15642	0.16139	0.1614
1308	0.16912	0.16596	0.15643	0.15508
1320	0.16136	0.1542	0.1555	0.14473
1332	0.15477	0.15465	0.16356	0.1545
1344	0.15108	0.1613	0.15457	0.1591
1356	0.15302	0.14334	0.16046	0.16371
1368	0.15496	0.16308	0.15116	0.15163
1380	0.15477	0.15043	0.14837	0.15795
1392	0.14972	0.14955	0.15085	0.14588
1404	0.15535	0.14999	0.15116	0.15278
1416	0.1602	0.1531	0.1493	0.1499
1428	0.15787	0.14955	0.15581	0.15565
1440	0.15399	0.1511	0.15333	0.14243
1452	0.1441	0.15132	0.14713	0.13725
1464	0.15283	0.14777	0.14155	0.15853
1476	0.15205	0.14555	0.14	0.13725
1488	0.14662	0.14356	0.15488	0.15853
1500	0.14817	0.14688	0.13876	0.12345
1512	0.15127	0.14755	0.14186	0.13265
1524	0.14914	0.14356	0.15054	0.13495
1536	0.14992	0.14511	0.13752	0.13668
1548	0.14565	0.1491	0.13318	0.14473
1560	0.14875	0.13712	0.13938	0.13208
1572	0.13963	0.14245	0.13845	0.13553
1584	0.14196	0.14578	0.14	0.13093
1596	0.14351	0.14223	0.14279	0.13955
1608	0.13692	0.13779	0.1307	0.13553
1620	0.13769	0.13291	0.13597	0.12402
1632	0.14022	0.13601	0.13659	0.14703
1644	0.13847	0.13668	0.13101	0.12978
1656	0.13013	0.13357	0.13163	0.1361
1668	0.13575	0.1318	0.13349	0.13438
1680	0.13828	0.1389	0.1307	0.12172
1692	0.13711	0.13912	0.13194	0.12747
1704	0.13304	0.13247	0.13504	0.13955
1716	0.1278	0.12581	0.14093	0.13668
1728	0.13052	0.12892	0.12977	0.12747
1740	0.12761	0.13136	0.12574	0.12575
1752	0.12858	0.12559	0.13287	0.12978
1764	0.12916	0.12869	0.13225	0.13495
1776	0.12722	0.13979	0.1245	0.11712
1788	0.12411	0.12869	0.14031	0.12057
1800	0.13149	0.12315	0.12636	0.13553
1812	0.12896	0.12603	0.12512	0.13323
1824	0.1375	0.12692	0.12915	0.13495
1836	0.12702	0.12759	0.12078	0.12747
1848	0.12567	0.1298	0.12915	0.11252
1860	0.12023	0.12781	0.13349	0.1131
1872	0.13323	0.12315	0.1214	0.12
1884	0.12217	0.12093	0.11768	0.12575
1896	0.11946	0.1247	0.1152	0.12862
1908	0.12179	0.12625	0.12078	0.11655
1920	0.12838	0.11893	0.11768	0.11367
1932	0.11616	0.12448	0.11923	0.12575
1944	0.11868	0.12204	0.12016	0.11827
1956	0.11829	0.12825	0.11768	0.10965
1968	0.11946	0.11539	0.11861	0.1085
1980	0.11635	0.11627	0.11923	0.11252
1992	0.11985	0.11339	0.1183	0.12402
2004	0.12004	0.11871	0.12481	0.11137
2016	0.11752	0.11783	0.1214	0.1177
2028	0.11946	0.12115	0.12295	0.11367
2040	0.11519	0.1196	0.1121	0.12172
2052	0.11868	0.12315	0.11458	0.11482
2064	0.11597	0.12248	0.1183	0.10447
2076	0.11674	0.10518	0.12388	0.11597
2088	0.11461	0.10962	0.12016	0.10965
2100	0.11403	0.1176	0.1152	0.10562
2112	0.11965	0.11649	0.11086	0.1131
2124	0.11519	0.11428	0.10869	0.10735
2136	0.1148	0.10607	0.11706	0.10792
2148	0.11247	0.12182	0.11334	0.10907
2160	0.10995	0.11916	0.11613	0.11137
2172	0.12023	0.11228	0.10342	0.10907
2184	0.11577	0.11472	0.10869	0.10045
2196	0.11053	0.11028	0.11241	0.1108
2208	0.11732	0.10873	0.10776	0.11022
2220	0.11849	0.11206	0.10559	0.1154
2232	0.10743	0.11139	0.11055	0.11252
2244	0.10995	0.11317	0.11427	0.11425
2256	0.10976	0.10829	0.11117	0.11655
2268	0.11073	0.11827	0.10838	0.10447
2280	0.10607	0.1074	0.11241	0.11195
2292	0.11383	0.10984	0.09877	0.1039
2304	0.10704	0.10829	0.11086	0.10102
2316	0.10103	0.10319	0.10652	0.1016
2328	0.11228	0.10274	0.10683	0.10562
2340	0.10491	0.1074	0.10621	0.10735
2352	0.10704	0.11339	0.10187	0.11137
2364	0.10956	0.11605	0.10187	0.11195
2376	0.1051	0.11516	0.10559	0.10562
2388	0.10374	0.10208	0.11179	0.1085
2400	0.1018	0.11472	0.0997	0.10735
2412	0.10277	0.10984	0.10187	0.1039
2424	0.10588	0.09875	0.11086	0.10332
2436	0.10607	0.1054	0.10311	0.09354
2448	0.10549	0.10474	0.10683	0.11137
2460	0.10297	0.10585	0.10311	0.11425
2472	0.10122	0.09941	0.10063	0.1085
2484	0.10025	0.1023	0.10311	0.09815
2496	0.10607	0.1054	0.10528	0.10332
2508	0.10471	0.10075	0.10342	0.10217
2520	0.10277	0.10296	0.10962	0.09815
2532	0.10142	0.10363	0.10342	0.10275
2544	0.10355	0.09476	0.1059	0.10045
2556	0.09948	0.10163	0.10931	0.10217
2568	0.1053	0.09941	0.09443	0.10102
2580	0.1051	0.10452	0.10249	0.10792
2592	0.10045	0.10274	0.09629	0.10505
2604	0.10704	0.10119	0.09939	0.10332
2616	0.1018	0.09897	0.10094	0.1016
2628	0.10219	0.10097	0.10063	0.09987
2640	0.09851	0.0972	0.10063	0.09815
2652	0.09967	0.10718	0.0966	0.10332
2664	0.10491	0.10097	0.10373	0.09412
2676	0.10355	0.09941	0.0966	0.10332
2688	0.09657	0.09964	0.09877	0.09757
2700	0.09676	0.09808	0.10373	0.09987
2712	0.09269	0.10008	0.10404	0.09642
2724	0.09482	0.0952	0.09319	0.10102
2736	0.10704	0.10075	0.09226	0.08894
2748	0.09773	0.09875	0.10218	0.09527
2760	0.09249	0.09498	0.09102	0.10217
2772	0.09501	0.09343	0.09629	0.09412
2784	0.09734	0.09187	0.0935	0.1016
2796	0.09928	0.10008	0.10435	0.09067
2808	0.09715	0.1054	0.09908	0.09585
2820	0.09501	0.09276	0.09474	0.097
2832	0.09618	0.09653	0.09877	0.09412
2844	0.09618	0.0932	0.09009	0.09987
2856	0.09501	0.09365	0.09691	0.09412
2868	0.09695	0.0932	0.0935	0.09987
2880	0.09657	0.09653	0.09195	0.0947
2892	0.09404	0.0952	0.0935	0.08952
2904	0.09113	0.0952	0.09784	0.10907
2916	0.09812	0.09631	0.0966	0.09297
2928	0.09249	0.09587	0.09226	0.10217
2940	0.09715	0.09298	0.09257	0.09815
2952	0.09695	0.0972	0.09505	0.09642
2964	0.09288	0.09187	0.10156	0.09987
2976	0.09424	0.09542	0.09474	0.10792
2988	0.09307	0.09831	0.09164	0.09239
3000	0.08822	0.0901	0.09722	0.10275
3012	0.09016	0.09498	0.09288	0.09642
3024	0.09443	0.09099	0.09815	0.0947
3036	0.09152	0.09476	0.09164	0.08779
3048	0.09695	0.09032	0.08947	0.10907
3060	0.09249	0.09387	0.09815	0.10102
3072	0.09734	0.09431	0.09319	0.09412
3084	0.08725	0.08855	0.08699	0.08779
3096	0.09385	0.09099	0.09443	0.08837
3108	0.09501	0.09387	0.09164	0.10275
3120	0.09637	0.0932	0.09536	0.09009
3132	0.08745	0.09276	0.09598	0.09585
3144	0.08881	0.09542	0.09505	0.10217
3156	0.09036	0.09165	0.09164	0.097
3168	0.09036	0.09054	0.09102	0.09297
3180	0.08764	0.0901	0.0966	0.09297
3192	0.09288	0.09653	0.09257	0.09354
3204	0.09385	0.09099	0.08854	0.08894
3216	0.08628	0.09054	0.0873	0.0947
3228	0.08822	0.09121	0.09133	0.097
3240	0.08861	0.08721	0.09412	0.09009
3252	0.08822	0.08721	0.08575	0.10045
3264	0.08628	0.08788	0.09319	0.08779
3276	0.08706	0.08921	0.09412	0.08952
3288	0.08687	0.08943	0.09598	0.09182
3300	0.09443	0.08965	0.09474	0.09585
3312	0.08919	0.08788	0.09164	0.08952
3324	0.09133	0.08344	0.08575	0.09239
3336	0.09191	0.09099	0.08885	0.09182
3348	0.08531	0.08877	0.08792	0.10045
3360	0.0921	0.09209	0.08916	0.08607
3372	0.09036	0.09209	0.08854	0.10275
3384	0.08648	0.08256	0.08482	0.097
3396	0.08803	0.09099	0.09443	0.08837
3408	0.09269	0.08988	0.09536	0.0993
3420	0.08687	0.08766	0.08761	0.09872
3432	0.08706	0.08744	0.0873	0.09124
3444	0.08435	0.08455	0.09164	0.08147
3456	0.08628	0.0932	0.0873	0.10332
3468	0.0857	0.08611	0.0904	0.08837
3480	0.08822	0.08477	0.09009	0.09815
3492	0.0857	0.08367	0.08761	0.0947
3504	0.08551	0.08477	0.08792	0.09239
3516	0.0826	0.08655	0.08575	0.09585
3528	0.08706	0.08832	0.0904	0.08779
3540	0.08842	0.085	0.08885	0.08607
3552	0.08919	0.08832	0.08451	0.09124
3564	0.09172	0.08566	0.08947	0.08089
3576	0.08299	0.09099	0.08699	0.08434
3588	0.08609	0.08633	0.0842	0.08549
3600	0.08803	0.08921	0.09257	0.08779
3612	0.08241	0.0932	0.0842	0.08377
3624	0.08861	0.08655	0.09164	0.08492
3636	0.08085	0.08588	0.08141	0.09642
3648	0.08628	0.08544	0.08668	0.08664
3660	0.08396	0.08411	0.08854	0.08492
3672	0.08357	0.08699	0.08699	0.08607
3684	0.08706	0.08611	0.09102	0.08434
3696	0.08493	0.08455	0.08389	0.09009
3708	0.08473	0.08633	0.08048	0.08664
3720	0.08279	0.08744	0.08885	0.08952
3732	0.08648	0.08855	0.08017	0.09009
3744	0.08241	0.08322	0.08916	0.09239
3756	0.08279	0.08721	0.08761	0.09239
3768	0.08493	0.08633	0.08637	0.08894
3780	0.08318	0.08677	0.08296	0.08837
3792	0.08512	0.08189	0.0873	0.09067
3804	0.0857	0.08655	0.08575	0.08434
3816	0.08512	0.08766	0.08513	0.09124
3828	0.08241	0.08566	0.08296	0.09009
3840	0.08415	0.08477	0.08637	0.08492
3852	0.08415	0.085	0.0842	0.09009
3864	0.08435	0.08544	0.08389	0.0947
3876	0.08299	0.0779	0.08389	0.08434
3888	0.08531	0.08145	0.08265	0.08664
3900	0.07891	0.08123	0.0873	0.09124
3912	0.08047	0.07879	0.08265	0.08147
3924	0.08124	0.08522	0.08358	0.08894
3936	0.08163	0.08233	0.07893	0.08722
3948	0.08182	0.08322	0.08327	0.08089
3960	0.08396	0.08034	0.08513	0.09987
3972	0.08144	0.08411	0.08203	0.09297
3984	0.08221	0.08455	0.08327	0.08147
3996	0.08221	0.08167	0.08451	0.08894
4008	0.08338	0.08145	0.07707	0.08664
4020	0.08376	0.08189	0.08885	0.09009
4032	0.08202	0.08189	0.08358	0.08779
4044	0.08241	0.08256	0.08606	0.08204
4056	0.08066	0.08034	0.08513	0.08032
4068	0.08221	0.081	0.08296	0.09067
4080	0.08551	0.083	0.08296	0.09297
4092	0.08318	0.08167	0.08482	0.08147
4104	0.08047	0.08256	0.08048	0.08147
4116	0.08531	0.08322	0.08389	0.08089
4128	0.08066	0.08256	0.08327	0.08492
4140	0.0857	0.07945	0.08203	0.09412
4152	0.08047	0.07923	0.08203	0.07802
4164	0.08279	0.08411	0.07893	0.08607
4176	0.08241	0.08233	0.07831	0.09527
4188	0.07794	0.08167	0.07955	0.08664
4200	0.07911	0.08145	0.07955	0.07744
4212	0.08706	0.07945	0.08823	0.07974
4224	0.08376	0.07834	0.08203	0.08664
4236	0.08318	0.083	0.08048	0.08147
4248	0.08241	0.08433	0.08482	0.08377
4260	0.07775	0.08588	0.0842	0.08837
4272	0.08124	0.08256	0.08203	0.07457
4284	0.0762	0.07679	0.08358	0.08032
4296	0.08182	0.07812	0.08358	0.08952
4308	0.07872	0.07923	0.08389	0.08377
4320	0.08144	0.08411	0.08575	0.08664
4332	0.07988	0.07745	0.08327	0.08434
4344	0.07988	0.08012	0.08544	0.08089
4356	0.07542	0.08278	0.08172	0.09067
4368	0.08202	0.08145	0.08327	0.09009
4380	0.08008	0.08167	0.07862	0.08434
4392	0.07639	0.08477	0.08172	0.07974
4404	0.08085	0.07612	0.07955	0.08319
4416	0.08318	0.07989	0.07769	0.08894
4428	0.07717	0.08433	0.08358	0.08377
4440	0.08085	0.08034	0.08048	0.07687
4452	0.07872	0.07989	0.08296	0.08089
4464	0.08415	0.08012	0.08296	0.08434
4476	0.08027	0.07967	0.08048	0.08492
4488	0.07911	0.07879	0.08265	0.08204
4500	0.07678	0.07435	0.0811	0.07687
4512	0.08066	0.08012	0.07831	0.08664
4524	0.07794	0.083	0.07955	0.08377
4536	0.07853	0.07701	0.08141	0.07802
4548	0.08066	0.08233	0.08637	0.07687
4560	0.07853	0.07723	0.08234	0.07457
4572	0.07833	0.08034	0.078	0.08549
4584	0.08105	0.07812	0.08389	0.08204
4596	0.08066	0.08145	0.08451	0.07917
4608	0.07697	0.07879	0.08327	0.08377
4620	0.07833	0.07989	0.08141	0.08032
4632	0.08066	0.0779	0.08203	0.08722
4644	0.07911	0.0779	0.08854	0.09354
4656	0.07659	0.08056	0.08451	0.09527
4668	0.07794	0.07901	0.0749	0.08607
4680	0.08241	0.07768	0.08141	0.08607
4692	0.0762	0.08012	0.07614	0.08377
4704	0.07911	0.07879	0.07831	0.08319
4716	0.07891	0.07834	0.08203	0.08089
4728	0.07639	0.08189	0.07986	0.07629
4740	0.07523	0.08145	0.07955	0.09009
4752	0.07562	0.07856	0.07521	0.07687
4764	0.07872	0.07901	0.07955	0.08664
4776	0.07562	0.07989	0.0811	0.08089
4788	0.07969	0.07945	0.08079	0.07744
4800	0.08027	0.0779	0.07738	0.07514
4812	0.07465	0.07368	0.07955	0.09585
4824	0.07794	0.07923	0.07676	0.08147
4836	0.07833	0.081	0.08482	0.08377
4848	0.07581	0.07524	0.08172	0.07629
4860	0.07775	0.08034	0.07924	0.07802
4872	0.0795	0.07856	0.0811	0.09182
4884	0.07659	0.07679	0.07831	0.08664
4896	0.07503	0.07745	0.08141	0.08377
4908	0.08066	0.08189	0.08327	0.07744
4920	0.07794	0.07546	0.08017	0.07917
4932	0.08008	0.081	0.08327	0.09182
4944	0.0762	0.08078	0.07583	0.07859
4956	0.07756	0.07745	0.07831	0.08779
4968	0.07445	0.07945	0.07893	0.08952
4980	0.07814	0.08433	0.07924	0.07859
4992	0.07445	0.0779	0.078	0.09297
5004	0.0795	0.07967	0.08048	0.08894
5016	0.07387	0.07945	0.07645	0.08262
5028	0.07581	0.07701	0.07955	0.08434
5040	0.07368	0.08078	0.07738	0.08952
5052	0.07756	0.07546	0.07986	0.08377
5064	0.07717	0.07945	0.07365	0.08722
5076	0.07659	0.07679	0.07862	0.07457
5088	0.0762	0.07435	0.08048	0.07917
5100	0.0762	0.07745	0.0842	0.08722
5112	0.07775	0.07745	0.07707	0.09527
5124	0.07814	0.0759	0.0811	0.08147
5136	0.07988	0.08056	0.07831	0.08032
5148	0.07814	0.07768	0.07893	0.08722
5160	0.07775	0.07879	0.08172	0.08147
5172	0.076	0.07745	0.0749	0.08549
5184	0.07775	0.07856	0.07676	0.08319
5196	0.07697	0.08012	0.07303	0.08262
5208	0.07639	0.07501	0.07924	0.07399
5220	0.0795	0.07524	0.08296	0.07974
5232	0.07678	0.07413	0.07645	0.08147
5244	0.07581	0.07501	0.08141	0.08147
5256	0.07639	0.07879	0.07769	0.09124
5268	0.07581	0.07768	0.078	0.08377
5280	0.076	0.07524	0.07521	0.07974
5292	0.07562	0.07679	0.08327	0.07284
5304	0.07523	0.07568	0.0811	0.07974
5316	0.07348	0.07657	0.07707	0.07974
5328	0.07969	0.07635	0.07769	0.07974
5340	0.0729	0.07435	0.07645	0.07802
5352	0.07581	0.07612	0.07862	0.08434
5364	0.07426	0.07856	0.078	0.08952
5376	0.07484	0.07635	0.07521	0.08722
5388	0.07562	0.0759	0.07738	0.08204
5400	0.07639	0.07191	0.078	0.08434
5412	0.07406	0.07524	0.07459	0.07572
5424	0.0762	0.07679	0.08017	0.09009
5436	0.07833	0.07745	0.08141	0.08262
5448	0.07697	0.07346	0.07179	0.07917
5460	0.07329	0.07612	0.07707	0.08492
5472	0.07814	0.07701	0.07707	0.07917
5484	0.07542	0.07435	0.07924	0.08377
5496	0.07717	0.07879	0.07428	0.07572
5508	0.07368	0.07635	0.07365	0.07802
5520	0.07717	0.07612	0.07303	0.07629
5532	0.07445	0.07723	0.07645	0.08204
5544	0.07484	0.07324	0.07365	0.08204
5556	0.07348	0.07501	0.07707	0.08032
5568	0.07232	0.07435	0.07614	0.08147
5580	0.07212	0.07413	0.08079	0.08262
5592	0.07503	0.07679	0.0811	0.08434
5604	0.07659	0.07457	0.07645	0.07629
5616	0.07426	0.07501	0.07365	0.07572
5628	0.0729	0.07612	0.07148	0.08377
5640	0.07775	0.07524	0.078	0.08262
5652	0.07465	0.07524	0.078	0.07284
5664	0.07503	0.07457	0.07459	0.08319
5676	0.07581	0.07479	0.07707	0.08319
5688	0.07542	0.07302	0.08265	0.07917
5700	0.07523	0.07546	0.07862	0.08837
5712	0.07639	0.07524	0.07428	0.08377
5724	0.07309	0.07568	0.07831	0.08147
5736	0.07503	0.07834	0.07459	0.07572
5748	0.07775	0.07546	0.08079	0.07169
5760	0.07387	0.07324	0.07241	0.09124
5772	0.07503	0.07391	0.07552	0.09412
5784	0.07368	0.07524	0.07924	0.08089
5796	0.07581	0.0779	0.07955	0.08204
5808	0.07445	0.07723	0.08079	0.08837
5820	0.07406	0.07413	0.07303	0.07687
5832	0.07717	0.07524	0.07738	0.08032
5844	0.0762	0.07524	0.07955	0.08549
5856	0.07581	0.07302	0.07428	0.08262
5868	0.0762	0.07479	0.07707	0.07629
5880	0.07406	0.07324	0.0749	0.08434
5892	0.07135	0.07413	0.078	0.08664
5904	0.07368	0.07546	0.07707	0.08549
5916	0.07329	0.07368	0.07986	0.07629
5928	0.07426	0.07124	0.07924	0.08147
5940	0.07678	0.07612	0.07676	0.08204
5952	0.07891	0.07768	0.07769	0.08434
5964	0.07465	0.07768	0.07614	0.08952
5976	0.07503	0.0759	0.07707	0.08147
5988	0.07212	0.0759	0.0749	0.08837
6000	0.07484	0.07612	0.07862	0.08089
6012	0.07484	0.07501	0.07614	0.08032
6024	0.07348	0.07524	0.07396	0.07802
6036	0.07697	0.07457	0.07459	0.08664
6048	0.07057	0.07413	0.07396	0.07687
6060	0.06766	0.07479	0.08017	0.07342
6072	0.07387	0.06991	0.07428	0.07629
6084	0.07484	0.07191	0.07955	0.09009
6096	0.07387	0.08078	0.07521	0.08319
6108	0.0762	0.07612	0.07552	0.08204
6120	0.07387	0.07812	0.07893	0.07859
6132	0.076	0.07036	0.07552	0.08607
6144	0.07057	0.07568	0.07148	0.08032
6156	0.07096	0.07257	0.07396	0.08492
6168	0.07426	0.07058	0.07303	0.08664
6180	0.07115	0.07701	0.07614	0.07572
6192	0.07542	0.07324	0.07583	0.07284
6204	0.07348	0.07147	0.07645	0.08377
6216	0.07659	0.06947	0.07396	0.08434
6228	0.07503	0.07235	0.07552	0.09124
6240	0.07251	0.07435	0.07738	0.08894
6252	0.07309	0.0759	0.07459	0.08434
6264	0.07833	0.07723	0.07707	0.07859
6276	0.07212	0.07213	0.07365	0.09009
6288	0.07523	0.07679	0.0749	0.08089
6300	0.07368	0.07324	0.07459	0.08204
6312	0.07484	0.07169	0.07738	0.07457
6324	0.07309	0.07546	0.07707	0.07457
6336	0.07639	0.07501	0.07272	0.06767
6348	0.07251	0.07213	0.07396	0.07802
6360	0.07756	0.07391	0.07986	0.07917
6372	0.07154	0.06858	0.078	0.08837
6384	0.07484	0.07147	0.07614	0.08492
6396	0.07329	0.07013	0.07459	0.07112
6408	0.07329	0.07302	0.07738	0.07974
6420	0.07775	0.07013	0.07303	0.07974
6432	0.07232	0.07257	0.07334	0.08032
6444	0.07853	0.07302	0.07334	0.07974
6456	0.07503	0.07635	0.07893	0.07802
6468	0.07115	0.07257	0.07396	0.07974
6480	0.07503	0.07612	0.07831	0.07399
6492	0.07271	0.07568	0.07893	0.08147
6504	0.07814	0.07457	0.07738	0.08377
6516	0.07038	0.06969	0.07459	0.07687
6528	0.0729	0.07679	0.078	0.07859
6540	0.0762	0.07723	0.078	0.08262
6552	0.07251	0.06991	0.07272	0.07687
6564	0.0762	0.07124	0.07179	0.08262
6576	0.07329	0.07391	0.07272	0.07859
6588	0.07057	0.07147	0.07459	0.08089
6600	0.07154	0.07501	0.07428	0.08262
6612	0.07387	0.07257	0.07769	0.07112
6624	0.07542	0.07834	0.07583	0.08032
6636	0.07115	0.07546	0.07241	0.07457
6648	0.07562	0.0728	0.07862	0.07859
6660	0.07174	0.0708	0.07521	0.08147
6672	0.07426	0.07257	0.07738	0.08089
6684	0.07484	0.07324	0.07303	0.08549
6696	0.07271	0.07124	0.07428	0.09067
6708	0.07193	0.0728	0.07893	0.08492
6720	0.07542	0.07834	0.07707	0.08319
6732	0.07193	0.07124	0.07459	0.08319
6744	0.07368	0.07191	0.0721	0.08434
6756	0.076	0.07257	0.07334	0.08434
6768	0.07193	0.07257	0.07521	0.07974
6780	0.07368	0.07612	0.06931	0.08089
6792	0.07271	0.07657	0.0811	0.08147
6804	0.07232	0.07257	0.07521	0.07859
6816	0.07096	0.07346	0.07396	0.06479
6828	0.07368	0.07612	0.07272	0.07859
6840	0.07309	0.06947	0.07334	0.08319
6852	0.07174	0.07546	0.07459	0.08089
6864	0.07154	0.07635	0.07241	0.09182
6876	0.07542	0.07324	0.07396	0.07744
6888	0.07368	0.0708	0.07893	0.07572
6900	0.06902	0.07257	0.06962	0.08089
6912	0.07387	0.06991	0.07365	0.07744
6924	0.07212	0.07257	0.0721	0.07917
6936	0.0729	0.07169	0.07272	0.07514
6948	0.076	0.0728	0.07707	0.07744
6960	0.07271	0.07346	0.07924	0.08377
6972	0.07251	0.07368	0.07334	0.07054
6984	0.07542	0.07479	0.07428	0.07802
6996	0.07406	0.07546	0.07459	0.08492
7008	0.07309	0.07391	0.0749	0.07744
7020	0.07309	0.07368	0.07924	0.08089
7032	0.07387	0.07479	0.07645	0.06824
7044	0.07445	0.07102	0.07552	0.07802
7056	0.07115	0.0708	0.07428	0.07572
7068	0.07057	0.07391	0.07365	0.07917
7080	0.07193	0.0708	0.08141	0.08204
7092	0.0762	0.07524	0.07893	0.07457
7104	0.07018	0.06925	0.07303	0.08147
7116	0.07271	0.07036	0.07241	0.06709
7128	0.07115	0.07391	0.07614	0.07169
7140	0.07503	0.07346	0.07769	0.07399
7152	0.07057	0.07324	0.07241	0.08837
7164	0.07115	0.07191	0.07707	0.08549
7176	0.06921	0.0759	0.07676	0.07859
7188	0.07193	0.06903	0.07459	0.07399
7200	0.07426	0.0728	0.07769	0.08722
7212	0.07154	0.07213	0.07179	0.08722
7224	0.07154	0.07257	0.07241	0.07687
7236	0.07135	0.0708	0.07459	0.08722
7248	0.0729	0.07346	0.07459	0.07629
7260	0.07309	0.0728	0.0721	0.08377
7272	0.07212	0.07524	0.07769	0.07514
7284	0.07445	0.07102	0.07272	0.08434
7296	0.07057	0.06903	0.07303	0.07859
7308	0.07038	0.07368	0.07241	0.06997
7320	0.07309	0.07235	0.07521	0.08492
7332	0.07115	0.07546	0.07614	0.07284
7344	0.07465	0.07723	0.07365	0.07917
7356	0.07212	0.0728	0.07552	0.07629
7368	0.07077	0.07235	0.07365	0.07457
7380	0.07212	0.07302	0.07241	0.07169
7392	0.07232	0.07124	0.06962	0.08779
7404	0.07018	0.0708	0.07521	0.07802
7416	0.07406	0.07457	0.0749	0.08722
7428	0.07251	0.0728	0.07459	0.07572
7440	0.07212	0.07147	0.07241	0.08147
7452	0.07212	0.07346	0.07645	0.08319
7464	0.07174	0.06969	0.07055	0.07802
7476	0.06999	0.07147	0.07365	0.07399
7488	0.07096	0.0708	0.07334	0.07629
7500	0.07426	0.07058	0.0721	0.07629
7512	0.07212	0.07324	0.07334	0.08549
7524	0.07232	0.07346	0.07645	0.07572
7536	0.07484	0.07302	0.07459	0.07572
7548	0.06921	0.07191	0.07148	0.07802
7560	0.07251	0.0759	0.07365	0.07399
7572	0.07445	0.07546	0.07645	0.09009
7584	0.07174	0.07457	0.07334	0.09412
7596	0.07309	0.07368	0.07428	0.08204
7608	0.07077	0.07124	0.07645	0.07227
7620	0.07465	0.07368	0.07645	0.08492
7632	0.07232	0.07191	0.0749	0.08319
7644	0.07135	0.06858	0.069	0.08319
7656	0.0698	0.07124	0.07676	0.07572
7668	0.06902	0.06991	0.06962	0.08032
7680	0.07135	0.07302	0.07552	0.07744
7692	0.06941	0.06947	0.07117	0.06939
7704	0.07309	0.07501	0.0749	0.07169
7716	0.07678	0.07524	0.07552	0.07572
7728	0.07038	0.07346	0.07428	0.08549
7740	0.07018	0.07058	0.07303	0.07399
7752	0.07038	0.07257	0.07272	0.07744
7764	0.07271	0.06925	0.07614	0.08262
7776	0.07309	0.07479	0.07521	0.07974
7788	0.06883	0.06903	0.07303	0.07514
7800	0.07193	0.06858	0.07645	0.08262
7812	0.07018	0.0728	0.07521	0.07859
7824	0.07135	0.07235	0.06807	0.07629
7836	0.07329	0.07191	0.0749	0.07457
7848	0.07271	0.07213	0.07148	0.07284
7860	0.07232	0.07391	0.07396	0.08377
7872	0.07057	0.07302	0.078	0.08549
7884	0.07232	0.07346	0.07303	0.08722
7896	0.07115	0.07036	0.07024	0.08147
7908	0.07174	0.0708	0.07521	0.08779
7920	0.07193	0.07479	0.07738	0.07457
7932	0.07135	0.07368	0.0721	0.08147
7944	0.0729	0.07058	0.07428	0.07629
7956	0.06844	0.07257	0.07428	0.08032
7968	0.07135	0.07302	0.07272	0.08204
7980	0.07018	0.07302	0.0721	0.08434
7992	0.07348	0.07191	0.0749	0.07629
8004	0.07348	0.06969	0.0749	0.07974
8016	0.0698	0.07036	0.07552	0.07917
8028	0.06941	0.07235	0.07459	0.08032
8040	0.07445	0.07257	0.0721	0.07917
8052	0.07135	0.07391	0.07365	0.08204
8064	0.07251	0.0708	0.06993	0.07802
8076	0.0698	0.06969	0.07334	0.08549
8088	0.07309	0.07169	0.07365	0.08779
8100	0.07581	0.07036	0.07272	0.08147
8112	0.07387	0.07036	0.07303	0.08032
8124	0.07174	0.07213	0.07365	0.08204
8136	0.07348	0.07147	0.07614	0.06537
8148	0.06921	0.0728	0.07241	0.07227
8160	0.07251	0.07479	0.07117

## Sheet: Fig. 3c
	293 K	243 K	183 K	153 K	123 K	77 K
Wavelength/nm	PL intensity/arb. units	PL intensity/arb. units	PL intensity/arb. units	PL intensity/arb. units	PL intensity/arb. units	PL intensity/arb. units
429.283	271	249	219	184	93.9999	45.9999
429.495	293	258	225	194	135	40
429.707	260	230	227	156	111	46.0001
429.919	276	239	219	188	128	24.9998
430.131	251	240	241	188	127	3.99976
430.343	252	249	234	191	150	34.0002
430.555	253	254	189	135	110	11.9998
430.768	290	243	227	175	113	9.00024
430.98	255	254	234	182	121	19.0001
431.192	283	222	210	182	117	17.0002
431.404	276	281	227	196	152	21.0001
431.616	284	255	258	191	163	40.0002
431.828	252	277	246	182	143	2.00012
432.04	289	267	221	193	122	19
432.252	295	259	228	169	140	33.0002
432.464	299	253	213	193	151	16.9999
432.676	303	288	276	194	136	28.9999
432.888	274	233	231	185	121	27
433.1	259	217	204	210	99.9999	26.9999
433.312	258	244	245	172	116	21.9998
433.524	281	234	236	166	164	48.9998
433.736	323	295	282	214	169	50.0001
433.948	284	255	232	189	146	20.0002
434.16	268	238	237	163	133	35.0001
434.372	270	241	226	183	144	39.0002
434.584	302	247	202	195	131	21.9999
434.796	293	256	230	191	117	37.0002
435.008	290	263	268	203	150	44.9999
435.22	287	301	226	194	127	34.9999
435.432	284	267	271	223	140	49
435.644	287	240	226	190	115	29
435.856	310	267	264	199	119	48.9999
436.068	302	304	275	203	128	28.9999
436.28	282	269	243	187	154	11.9998
436.492	303	254	236	186	127	25.0001
436.703	280	276	218	180	111	10.0002
436.915	279	220	224	192	151	14.9998
437.127	251	252	230	172	164	38.9998
437.339	340	281	251	225	154	37.0001
437.551	252	272	213	199	132	14.9999
437.763	275	287	230	207	165	28.9998
437.975	256	253	223	213	147	16.0001
438.187	292	272	223	174	123	12
438.399	326	286	296	261	195	51
438.61	293	262	235	208	126	39.9998
438.822	268	288	245	207	132	20.0001
439.034	301	290	231	205	172	43.0002
439.246	315	244	218	188	133	29.0002
439.458	283	271	215	185	127	12.0001
439.67	317	301	235	187	132	25.0002
439.882	294	286	254	208	156	65.9999
440.093	274	295	249	211	148	55.9998
440.305	280	279	270	238	190	32.0002
440.517	313	303	243	208	174	49.9999
440.729	318	299	289	213	180	48
440.941	297	320	250	222	129	61.0002
441.152	315	306	275	231	156	51
441.364	343	277	273	177	149	27.9998
441.576	304	286	255	240	158	35.9998
441.788	338	302	255	271	154	71.0002
441.999	280	308	246	211	135	46.0002
442.211	275	305	266	196	156	24.0001
442.423	278	280	267	197	154	29.0002
442.635	302	289	268	205	187	19.9998
442.847	314	311	254	185	149	48
443.058	345	289	281	218	159	53
443.27	294	256	251	214	184	47.9998
443.482	335	298	262	216	162	50.0002
443.693	301	303	270	222	147	36.0001
443.905	355	301	287	213	168	51.0002
444.117	303	290	253	204	148	18.9999
444.329	296	325	315	220	166	54.0001
444.54	364	315	318	210	174	32.9998
444.752	337	309	281	210	162	48.9998
444.964	307	268	252	206	130	14.0001
445.175	305	285	280	224	161	35.9998
445.387	370	282	275	246	175	50.9999
445.599	337	307	281	261	184	77.0001
445.81	334	291	286	248	129	28.0002
446.022	322	309	305	252	210	61.0001
446.234	353	337	285	230	189	45
446.445	341	337	275	223	170	56.0002
446.657	345	293	302	246	190	57.0002
446.869	355	315	301	257	175	59.9998
447.08	336	304	265	246	192	59.9999
447.292	356	322	325	253	165	84.0002
447.504	358	334	328	246	205	93.0001
447.715	318	310	250	222	156	34.9999
447.927	334	334	264	239	171	82.9998
448.138	334	318	305	217	155	54.9999
448.35	340	333	286	257	195	45.9998
448.562	301	280	279	229	139	28
448.773	365	356	299	258	183	62.0001
448.985	327	305	288	248	174	31.0001
449.196	347	341	290	221	172	45
449.408	332	327	295	226	166	42.9999
449.619	353	334	286	231	227	52.9998
449.831	323	352	329	263	193	59.0002
450.043	399	324	331	289	189	74.9998
450.254	351	299	294	224	170	23.9998
450.466	371	341	292	249	208	82.0001
450.677	348	343	307	264	179	69.0001
450.889	330	314	269	220	170	42
451.1	319	317	288	241	158	31
451.312	379	335	294	231	181	77.0002
451.523	356	356	284	225	119	28.9998
451.735	396	323	279	260	194	36.9998
451.946	393	343	313	232	182	71.0002
452.158	337	334	298	227	164	32.9998
452.369	349	322	312	261	165	40.0002
452.581	373	325	328	259	176	56.0002
452.792	351	337	338	239	188	57.9999
453.004	390	352	308	255	187	62.9999
453.215	406	355	301	267	170	45.9999
453.427	354	317	304	243	164	44.9998
453.638	349	330	283	236	181	43.0001
453.85	327	321	321	273	212	81.9998
454.061	355	335	299	244	164	56
454.272	382	355	308	276	195	86.9999
454.484	338	321	287	217	198	39.9999
454.695	397	344	310	237	172	53.0002
454.907	371	361	324	287	165	74.0002
455.118	379	364	331	255	221	57.9999
455.33	395	374	318	234	195	69.0001
455.541	397	325	324	240	200	53.0001
455.752	406	377	322	268	192	76
455.964	357	359	321	257	186	68.0001
456.175	387	321	314	252	187	50
456.387	384	347	324	221	215	69.9999
456.598	344	339	287	233	158	36.0002
456.809	389	367	323	292	181	66.9999
457.021	384	379	295	254	211	47.0001
457.232	379	379	330	242	165	57.9999
457.443	354	337	319	249	157	34.9998
457.655	400	373	346	318	210	47.9998
457.866	381	352	311	259	205	58.0001
458.077	376	359	290	247	186	47.0001
458.289	357	366	320	286	186	44.0001
458.5	413	365	356	282	204	71.9999
458.711	364	343	322	255	207	28.9999
458.923	384	392	325	294	183	71.0002
459.134	393	385	336	251	177	38.9998
459.345	392	377	313	242	191	68.0002
459.557	412	386	357	297	202	77.0002
459.768	387	371	344	294	227	66.9998
459.979	363	351	324	294	155	64.0001
460.19	409	396	336	268	191	43.0002
460.402	397	378	334	239	191	53.9998
460.613	383	415	370	321	222	83.0002
460.824	474	389	361	276	211	68.0001
461.035	407	389	365	280	191	91.9998
461.247	424	374	315	271	208	60.0001
461.458	401	380	353	276	220	54.0001
461.669	436	356	326	267	176	40.0002
461.88	403	382	343	264	192	29.9999
462.092	421	399	353	315	214	70
462.303	436	388	340	299	195	54.0002
462.514	452	393	345	294	212	78.9998
462.725	458	409	383	294	224	98.9998
462.936	465	428	375	290	228	68
463.148	441	409	361	291	178	40
463.359	461	435	355	296	207	54.0001
463.57	466	419	398	296	228	48.9998
463.781	431	412	328	269	198	78.9998
463.992	435	409	365	261	170	62
464.204	489	438	377	311	215	89.9999
464.415	480	395	333	280	184	68
464.626	488	380	333	296	186	45.0002
464.837	420	422	385	262	194	29.9998
465.048	455	429	420	266	223	67.0002
465.259	466	466	382	314	208	41
465.47	484	458	386	289	228	55.9999
465.682	503	470	357	305	224	71.9998
465.893	489	457	421	283	219	86
466.104	532	463	408	323	229	79.9999
466.315	548	474	399	285	204	90
466.526	536	485	412	349	231	68.9998
466.737	524	454	383	296	183	53.0002
466.948	581	458	432	367	241	109
467.159	536	483	386	286	204	65.0001
467.37	538	489	427	310	206	67
467.581	517	430	400	324	222	39.9998
467.792	544	501	431	327	222	58.0002
468.004	569	487	418	317	232	57.0002
468.215	561	504	426	305	221	51.0001
468.426	542	506	443	330	232	85.0001
468.637	578	488	452	322	186	54
468.848	583	498	422	296	220	70.0002
469.059	577	533	452	314	245	68.9998
469.27	587	562	440	307	217	73.0001
469.481	595	566	468	282	211	77.9999
469.692	642	590	471	335	225	110
469.903	612	524	493	336	201	95.9999
470.114	627	535	461	328	221	92.0002
470.325	626	522	497	331	230	61.9998
470.536	652	592	469	302	211	50.9999
470.747	719	596	506	356	235	106
470.958	676	563	478	352	226	69.9999
471.169	730	602	498	342	221	80
471.38	740	628	552	381	252	88.0001
471.591	708	609	521	320	209	49.0001
471.802	714	634	465	338	219	67.0002
472.013	709	645	519	324	226	113
472.224	756	649	524	365	229	98.9998
472.435	740	619	523	309	192	61
472.645	797	699	540	347	245	82.0002
472.856	832	650	572	372	226	66.0002
473.067	818	663	591	335	215	59.0002
473.278	854	721	622	378	248	94.0002
473.489	855	720	594	407	262	95
473.7	846	715	574	357	232	67.9999
473.911	892	716	616	379	254	58
474.122	868	723	623	388	249	47
474.333	925	738	598	381	241	53.0002
474.544	925	781	614	418	249	82.0002
474.754	988	815	680	397	245	79.0002
474.965	958	787	680	358	224	71.9999
475.176	1052	839	679	416	278	87.0002
475.387	1001	877	659	389	268	68
475.598	1059	872	733	413	260	96.9999
475.809	1105	887	687	433	206	68.9998
476.02	1063	841	750	421	261	102
476.23	1152	966	781	449	290	108
476.441	1152	971	799	417	261	104
476.652	1162	926	779	425	239	74
476.863	1195	970	803	468	251	69.9999
477.074	1227	1004	855	439	280	112
477.285	1244	1005	822	459	230	77
477.495	1269	1047	862	443	233	63.9998
477.706	1313	1006	859	464	212	58.9999
477.917	1376	1111	908	472	304	104
478.128	1367	1122	883	476	226	67.0001
478.339	1321	1127	930	479	239	74
478.549	1449	1176	924	492	253	80.9999
478.76	1491	1221	960	538	283	107
478.971	1540	1237	883	499	232	59.9998
479.182	1510	1213	992	500	229	73.0001
479.392	1594	1255	1007	496	230	78.9998
479.603	1697	1297	1039	540	260	77.9999
479.814	1680	1383	1108	545	250	103
480.025	1775	1356	1073	573	300	85.0001
480.235	1785	1388	1103	545	234	67.0001
480.446	1783	1517	1174	558	259	79.0002
480.657	1851	1519	1159	526	262	79
480.867	1999	1537	1214	635	275	116
481.078	2023	1593	1282	611	251	88.0001
481.289	2037	1577	1298	692	295	99.0001
481.5	2131	1671	1320	677	268	105
481.71	2120	1652	1343	657	308	89.0002
481.921	2171	1754	1332	660	262	70.0001
482.132	2275	1764	1414	718	296	92
482.342	2354	1825	1481	693	314	93
482.553	2384	1901	1538	730	285	53.9999
482.764	2523	1938	1616	778	301	89
482.974	2501	2028	1594	769	309	88.0001
483.185	2576	2065	1634	741	280	112
483.395	2699	2066	1715	746	323	73
483.606	2799	2134	1732	825	321	91.9998
483.817	2785	2196	1759	811	308	88.0001
484.027	2869	2344	1746	846	297	85.0002
484.238	3027	2381	1882	877	304	83.0001
484.449	3098	2436	1934	879	320	108
484.659	3209	2556	1992	887	311	109
484.87	3259	2642	2088	959	308	78.9998
485.08	3360	2628	2090	950	279	86.0001
485.291	3455	2736	2183	997	344	107
485.502	3499	2766	2230	1031	344	96.0001
485.712	3692	2884	2314	1066	357	113
485.923	3658	2924	2346	1068	317	94.0001
486.133	3813	3043	2404	1110	369	82
486.344	3958	3042	2473	1149	364	102
486.554	4006	3165	2547	1193	342	110
486.765	4132	3212	2572	1165	358	85
486.975	4196	3361	2664	1282	360	74.0001
487.186	4385	3474	2708	1266	385	118
487.397	4480	3519	2832	1290	366	115
487.607	4586	3592	2904	1344	396	125
487.818	4684	3795	3037	1393	395	114
488.028	4959	3925	3075	1477	456	141
488.239	5088	3952	3207	1472	399	116
488.449	5164	4145	3315	1550	387	107
488.66	5274	4168	3349	1543	440	86.0002
488.87	5407	4292	3399	1599	408	83
489.081	5583	4378	3474	1651	403	94.0002
489.291	5802	4650	3662	1810	469	168
489.502	5907	4701	3734	1703	467	93.9998
489.712	6112	4815	3886	1787	484	97.9998
489.922	6199	4952	3922	1871	477	104
490.133	6395	5045	4065	1943	493	88.9999
490.343	6594	5295	4198	1977	511	129
490.554	6763	5356	4314	2079	528	112
490.764	6871	5520	4480	2103	556	149
490.975	7058	5702	4549	2217	577	120
491.185	7249	5869	4734	2302	532	117
491.396	7436	5915	4753	2289	587	125
491.606	7750	6246	5028	2345	574	128
491.816	7826	6325	5119	2448	579	104
492.027	8119	6409	5195	2544	631	117
492.237	8335	6654	5323	2614	644	113
492.448	8543	6771	5470	2711	677	119
492.658	8787	7035	5658	2777	656	119
492.868	9029	7268	5783	2815	671	104
493.079	9266	7470	6069	2967	727	142
493.289	9586	7612	6258	3062	754	142
493.499	9781	7833	6385	3159	759	148
493.71	9981	8040	6559	3249	761	169
493.92	10201	8288	6693	3390	822	126
494.13	10566	8343	6930	3486	856	152
494.341	10643	8726	7164	3582	828	147
494.551	11113	8876	7289	3724	911	151
494.761	11402	9116	7413	3858	928	135
494.972	11745	9420	7815	3920	896	183
495.182	11825	9903	7824	4003	958	108
495.392	12264	9885	8125	4208	970	129
495.603	12572	10031	8232	4280	1043	128
495.813	12918	10315	8595	4477	1077	194
496.023	13323	10665	8816	4550	1139	165
496.234	13486	10959	8964	4661	1141	121
496.444	14056	11083	9223	4728	1177	136
496.654	14221	11752	9676	5107	1228	204
496.864	14452	11899	9776	5064	1279	149
497.075	15004	12210	10110	5246	1269	186
497.285	15388	12460	10242	5473	1325	174
497.495	15673	12696	10655	5649	1431	166
497.705	16078	13133	10828	5841	1482	220
497.916	16423	13575	11179	6116	1537	172
498.126	16761	13898	11504	6226	1508	215
498.336	17206	14216	11849	6501	1645	198
498.546	17753	14623	12138	6593	1637	218
498.757	18138	14826	12370	6836	1817	260
498.967	18767	15311	12718	6856	1858	242
499.177	19055	15679	13102	7079	1877	247
499.387	19388	16183	13370	7382	1987	262
499.597	20046	16356	13813	7705	2043	287
499.808	20472	16951	14212	7812	2118	312
500.018	20990	17304	14432	8122	2186	296
500.228	21473	17665	14982	8392	2283	320
500.438	21806	18172	15281	8505	2286	339
500.648	22580	18492	15487	8874	2454	331
500.859	22983	19055	15923	9112	2544	364
501.069	23600	19499	16248	9347	2656	372
501.279	24089	19770	16801	9650	2768	389
501.489	24785	20350	17138	9778	2805	392
501.699	24876	20640	17640	10117	2971	383
501.909	25777	21333	18260	10510	3091	423
502.119	26195	21897	18632	10838	3148	459
502.329	26824	22311	19021	11230	3232	467
502.54	27437	22891	19582	11307	3433	503
502.75	28157	23570	19996	11849	3573	534
502.96	28889	23927	20477	12118	3635	520
503.17	29477	24574	20850	12476	3828	608
503.38	30017	24949	21335	12697	4008	595
503.59	30860	25938	21865	13270	4047	613
503.8	31341	26235	22322	13406	4174	605
504.01	31778	26789	23021	13857	4458	665
504.22	32333	27545	23420	14160	4587	703
504.43	33175	27977	24081	14640	4688	719
504.64	34072	28679	24619	14944	4886	754
504.85	34872	29452	25160	15560	5045	819
505.061	35802	29973	25771	15929	5276	850
505.271	36135	30578	26201	16273	5462	860
505.481	37415	31560	27120	16729	5627	924
505.691	37971	32190	27738	17407	5870	988
505.901	38945	32787	28151	17681	6060	1050
506.111	39665	33643	28579	18212	6268	1106
506.321	40329	34134	29524	18871	6420	1153
506.531	41228	35153	30122	19105	6694	1212
506.741	42007	35619	30570	19597	6900	1231
506.951	43092	36421	31478	20227	7230	1235
507.161	43578	37152	32265	20765	7466	1365
507.371	44469	38006	32981	21258	7703	1404
507.581	45521	38898	33627	21664	7905	1466
507.791	46458	39510	34237	22349	8168	1542
508.001	47362	40062	35019	23143	8510	1571
508.21	48180	41200	36005	23453	8757	1634
508.42	49223	42175	36783	24212	8868	1761
508.63	50230	42791	37453	24782	9311	1818
508.84	51230	43590	38277	25328	9496	1905
509.05	52116	44561	38953	25899	9904	2019
509.26	53355	45850	39860	26665	10282	2026
509.47	53896	46595	40477	27362	10595	2173
509.68	55135	47540	41314	27980	10829	2254
509.89	56033	48372	42200	28609	11169	2401
510.1	57569	49459	42878	29333	11614	2453
510.31	58346	50327	44035	30079	11935	2537
510.52	59349	51377	45073	30854	12220	2744
510.73	60743	52029	45845	31351	12638	2769
510.939	61395	53038	46805	32115	13189	2873
511.149	62819	54531	47630	32927	13465	3036
511.359	63648	55373	48405	33523	13941	3144
511.569	65343	56146	49446	34362	14284	3255
511.779	66218	57380	50631	35058	14743	3426
511.989	67119	58255	51168	35703	15176	3507
512.199	68585	59527	52320	36479	15393	3662
512.408	69617	60884	53152	37302	16091	3872
512.618	71046	61931	54249	38147	16535	4007
512.828	72192	62638	55472	39271	16911	4116
513.038	73227	63859	56768	40060	17645	4267
513.248	74385	65141	57678	41097	17956	4512
513.458	75373	66264	58441	41980	18441	4626
513.667	77438	67589	59726	42613	18974	4903
513.877	78394	68362	60855	43682	19683	5049
514.087	79772	69594	61724	44363	20073	5144
514.297	81017	70958	62757	45670	20358	5332
514.507	82692	72523	63635	46485	21273	5631
514.716	83840	73464	64763	47407	21580	5782
514.926	84979	74528	65992	48190	22091	6069
515.136	86220	75952	67125	49206	22797	6193
515.346	87768	77178	68713	50377	23564	6513
515.555	89384	78275	69909	51526	23884	6723
515.765	90750	79849	70610	52228	24659	6939
515.975	91964	80961	71758	53234	25298	7121
516.185	93609	82157	73042	54306	25900	7422
516.394	94821	83344	74613	55393	26354	7612
516.604	96061	85172	75409	56490	27137	7980
516.814	97870	86146	76972	57503	27813	8282
517.024	99405	87755	77972	58668	28645	8495
517.233	101062	88805	79795	59678	29179	8760
517.443	102113	89835	80406	60578	29854	8937
517.653	103500	91418	81400	61625	30548	9394
517.862	105062	92634	83426	62796	31361	9612
518.072	106493	94205	84522	64023	32137	9904
518.282	108033	95885	85797	64961	32688	10353
518.491	110008	97598	86966	66526	33550	10641
518.701	111782	99024	88975	67846	34365	11051
518.911	113184	100332	90233	68903	35093	11279
519.12	114364	101695	91654	69858	36036	11908
519.33	116205	102959	92620	71130	36822	12179
519.54	117911	104986	94308	72535	37532	12412
519.749	119723	106219	95573	73342	38648	12696
519.959	120925	107515	96915	74570	39317	13093
520.169	123047	109598	98202	75801	40009	13556
520.378	123902	110767	99799	77478	40890	13928
520.588	125924	112332	101055	78378	41596	14427
520.797	127653	113747	102476	79887	42579	14726
521.007	129778	115221	104262	80613	43570	15128
521.217	130739	117406	105652	82262	44448	15634
521.426	132663	118471	106707	83318	45241	16163
521.636	134199	119792	108617	85106	46167	16579
521.845	136176	121104	110252	86289	46778	16866
522.055	137539	122992	111309	87190	48284	17583
522.265	139938	124205	112382	88565	49010	17885
522.474	141695	126118	114381	90263	49602	18462
522.684	142678	127207	116026	91671	50930	18918
522.893	144447	128788	117236	92568	51599	19185
523.103	146219	130619	118464	94556	52722	19900
523.312	147785	132472	120077	95381	53721	20802
523.522	149758	133957	121237	96884	54711	21017
523.731	151484	136130	122744	97778	55260	21557
523.941	153506	136907	124442	99234	56775	22020
524.15	154181	139146	126771	100713	57888	22686
524.36	157253	140830	127818	102379	58532	23248
524.569	158557	142398	129101	103478	59581	23818
524.779	160129	143277	131109	105049	60542	24462
524.988	161652	145313	132417	106185	61640	24851
525.198	163630	146843	133648	107983	62811	25387
525.407	165317	148644	135436	108910	63821	26188
525.617	167190	149790	136684	110725	64742	26901
525.826	168795	152343	138746	111785	66143	27295
526.036	170892	153109	140364	113294	66983	27846
526.245	172840	155113	142286	114584	68226	28492
526.455	174528	156658	142906	116390	68994	29123
526.664	176100	158267	144452	117657	70231	29939
526.874	178172	160377	146259	118785	71062	30349
527.083	179810	161671	147648	120755	72463	31281
527.293	180972	163419	148578	122071	73434	31768
527.502	183639	164938	151031	123350	74682	32409
527.711	185266	167167	152287	125102	75880	33393
527.921	187135	168347	153642	125933	76727	34009
528.13	188350	169601	155589	127558	77996	34655
528.34	189718	170795	157112	128551	78717	35248
528.549	191474	172423	158513	130379	80246	36135
528.758	193230	174487	159555	131767	81182	36791
528.968	195579	176435	161676	133292	82623	37715
529.177	197206	178340	163013	134669	83429	38207
529.387	199232	179482	165013	136273	84643	39071
529.596	200990	181500	166169	137526	86020	39954
529.805	201821	183166	167989	139013	86933	40350
530.015	204722	184423	169627	140281	87934	41156
530.224	206044	185954	171297	141974	89503	42008
530.433	207645	188026	172373	143264	90017	42782
530.643	209730	189328	174526	144815	91403	43582
530.852	211276	190727	176217	146052	92807	44367
531.061	212580	192062	176991	147885	93887	45295
531.271	214644	193849	179234	149006	95107	46175
531.48	216822	195514	180289	149965	96431	46685
531.689	218063	197596	181710	151938	97231	47361
531.899	219650	199049	183457	153173	98773	48324
532.108	221317	200804	184621	154859	99559	49354
532.317	223983	202433	186679	155753	100689	50207
532.526	224801	203857	187332	157808	102171	50694
532.736	226263	205264	188651	158899	103222	51734
532.945	228325	206971	191274	160299	104377	52513
533.154	229364	208589	192123	161915	105284	53358
533.364	232186	210159	193651	163126	106765	53932
533.573	233263	212108	196380	163974	107821	54735
533.782	235030	213962	196836	165797	109032	55507
533.991	236348	214001	198129	166573	110364	56344
534.201	237832	215697	198895	168008	111237	57466
534.41	239802	216965	200925	169520	112654	57943
534.619	241516	218100	202348	170775	112924	59091
534.828	242537	220760	203330	172600	114311	60072
535.037	245111	222079	205875	174634	116027	60961
535.247	246614	223756	207713	175366	117257	61615
535.456	247398	225071	208411	177034	118296	62479
535.665	249398	226090	209528	178008	119637	63241
535.874	251100	228406	211465	179504	120492	64333
536.083	252912	229245	213066	180410	121599	65096
536.293	253696	231302	214038	182688	122729	65844
536.502	255711	232843	215021	183674	123847	66812
536.711	256581	233864	216985	184343	124704	67586
536.92	258640	234699	218054	185847	125767	68185
537.129	260651	236425	219643	187165	127305	69380
537.338	261127	237900	220838	188855	128301	70160
537.548	262825	239475	222459	189970	129237	70827
537.757	264442	241285	223838	191424	130786	71809
537.966	265568	242584	224476	192342	131684	72155
538.175	267986	243601	226242	193987	132437	73040
538.384	268719	244998	227455	195203	133518	73941
538.593	270058	246767	228792	197154	134980	75001
538.802	271484	247446	229947	198188	135314	75880
539.012	272896	249158	231959	198938	136698	76755
539.221	274771	250060	232313	200478	138019	77403
539.43	275918	251854	234854	201344	139400	78194
539.639	277980	252375	235569	202527	140326	78975
539.848	279136	254407	236624	204056	141364	80026
540.057	280216	255826	237374	204709	142475	80802
540.266	281287	256499	239048	205820	143021	81946
540.475	283202	257372	239167	207043	143946	82689
540.684	283876	258944	241040	208558	145546	83312
540.893	284884	260689	242509	209523	146148	83636
541.102	286606	261657	243440	211114	146549	84636
541.311	288302	262681	244767	211625	147953	85027
541.52	289259	263789	246196	213217	149180	86210
541.729	290846	264778	247189	213666	150179	86768
541.938	291162	266638	247992	214467	151175	87481
542.147	293300	267205	249247	215909	151709	88367
542.356	294180	268985	249747	217129	152621	89149
542.565	295815	269826	250999	218315	153639	89644
542.774	297339	270574	252194	220122	154786	90605
542.983	297717	272091	254482	220529	155937	90847
543.192	299565	272763	255122	221281	156548	91977
543.401	301078	273796	255892	222913	156584	92305
543.61	301295	275567	257514	224260	157883	93154
543.819	303523	276131	258537	224283	158993	93972
544.028	303847	277723	259633	225740	159498	94426
544.237	305108	278525	260370	226437	160554	95541
544.446	306277	279763	261649	227688	161914	95824
544.655	307510	280577	262853	228103	162620	96638
544.864	308329	281794	263679	229492	162981	97350
545.073	309651	282480	264713	230763	163594	97593
545.282	310799	284088	265172	231564	164421	98211
545.491	310973	283491	266607	232217	165942	99340
545.7	312088	285865	266846	233897	166077	99650
545.909	314242	286885	268009	234773	167139	100510
546.118	315221	287299	269248	235387	168193	100609
546.327	315305	288555	270385	236121	168135	101665
546.536	316476	289852	271409	237142	169189	102392
546.744	317592	289769	271887	237707	170059	102802
546.953	317640	290814	271909	239085	170110	103180
547.162	318837	291449	272367	238552	170833	103415
547.371	319171	292114	272889	239265	171974	104098
547.58	321058	293252	274345	239880	172416	104434
547.789	321916	293889	275172	241040	172687	104903
547.998	323042	295072	276678	242695	173906	105467
548.207	323621	296116	277104	243345	174410	106331
548.415	324369	297237	278636	244086	175241	106773
548.624	325982	298038	279921	244911	176142	107324
548.833	326906	298651	280556	246137	176269	107824
549.042	327276	299714	280948	246359	177244	108112
549.251	328536	300873	282042	247143	177908	108478
549.46	330063	301098	282077	248062	178741	109046
549.668	330132	302148	284189	248923	179103	109413
549.877	331618	302365	284804	248809	179357	109895
550.086	331699	303351	285575	249707	179928	110126
550.295	333033	304657	285929	251038	180568	111023
550.504	334227	304924	286472	251037	181131	111219
550.712	334731	305614	288303	251758	181546	111334
550.921	334724	307465	287890	253049	182041	112184
551.13	336131	307814	288833	254062	182456	112319
551.339	337035	307761	289038	253719	182966	112696
551.547	337605	308432	289480	254148	183363	112561
551.756	338228	309549	290593	255225	183962	112877
551.965	338993	310051	291272	255964	184568	113417
552.174	339471	310636	292115	256138	184911	113248
552.382	340178	311674	292813	256845	185498	113680
552.591	341250	312409	293294	258047	186282	114179
552.8	341519	313063	294500	259459	186379	114694
553.009	342864	314101	294471	259046	186573	114527
553.217	342234	313684	295519	259376	187282	114861
553.426	343345	314713	295816	260144	187605	115418
553.635	343922	314912	296288	261086	187914	115209
553.843	344509	316147	297616	260861	188656	115866
554.052	346238	316613	297985	261881	188894	116324
554.261	346390	317137	298941	262244	189584	116148
554.47	347691	317667	299369	262993	189542	117065
554.678	348611	317476	299671	263459	190305	116763
554.887	348862	318315	300367	263820	190302	117444
555.096	350182	319252	301057	264529	190841	117278
555.304	350113	319333	302039	265175	191121	117481
555.513	350592	319743	301983	265222	191117	117530
555.721	351664	321054	302174	265565	191707	117815
555.93	351679	320939	302355	266095	191600	117942
556.139	351195	321012	303243	266471	192126	118073
556.347	353150	321764	303294	267559	192511	118236
556.556	353409	323168	304314	267120	192762	118516
556.765	353688	323545	304799	267821	193253	118255
556.973	354374	324031	305086	267830	193186	118136
557.182	354421	324845	305139	269019	193062	118440
557.39	354820	325376	306890	269352	194084	118311
557.599	355306	326265	306578	269270	193535	118470
557.808	355997	326742	307332	269722	194404	118676
558.016	356716	326814	307819	270407	194426	118432
558.225	357318	327520	308430	270679	194425	118983
558.433	357903	327111	308802	271081	194391	119013
558.642	357792	327468	309682	271698	194858	119290
558.85	359048	328015	309669	271355	195608	118963
559.059	359211	328121	309498	272161	195299	118853
559.268	359732	328878	309970	272764	195933	119490
559.476	359353	329439	311172	272960	196215	119404
559.685	359692	329977	311356	273290	196469	119303
559.893	360591	330495	310605	273324	196111	119719
560.102	360410	329993	311650	273488	196276	119467
560.31	360862	330101	310992	273705	195630	119125
560.519	361986	329913	311760	273997	196469	119501
560.727	362659	330967	312218	274121	196722	119602
560.936	362707	331899	312604	274574	196329	119890
561.144	363481	331843	312389	274877	196487	118996
561.353	362828	331207	313050	275146	196582	119392
561.561	363120	332132	313497	275944	196716	119061
561.77	364255	332191	313143	275306	196976	119023
561.978	363639	332042	313483	274973	196939	119063
562.187	363886	332990	314034	275996	196917	119049
562.395	363908	334101	314342	275746	197181	118973
562.604	364266	333656	315301	275695	197288	119002
562.812	364335	334033	315152	276637	197421	118805
563.02	365421	333214	315421	276141	197649	118668
563.229	364591	334253	316087	276986	197675	118829
563.437	365046	334496	315497	277224	198242	118878
563.646	365336	334461	315605	276042	197852	118811
563.854	366698	334290	315264	277614	197675	118876
564.063	365767	335675	316476	277323	198083	118561
564.271	366129	335018	316972	277123	198561	118759
564.479	366636	335626	315800	277621	197953	118258
564.688	367027	335639	317039	278488	198394	118726
564.896	366494	335451	317269	277921	197884	118452
565.105	366420	335765	317182	278386	198275	118987
565.313	367158	335654	317129	278646	198127	118259
565.521	367596	336340	317176	278365	198064	118708
565.73	367478	336234	317955	278243	198483	118039
565.938	368149	336517	317755	278427	198090	117902
566.146	368100	336926	318437	278936	198304	118460
566.355	368695	336391	318632	279631	197958	118109
566.563	368578	337011	317759	278422	198119	117651
566.771	368299	336266	317575	278726	198439	117508
566.98	368493	337357	318044	278369	197702	117364
567.188	367754	337105	318549	278239	197782	117792
567.396	369416	337472	318209	278771	197588	116821
567.605	369206	337260	318137	278769	198068	117146
567.813	368891	337243	318502	278818	198258	117270
568.021	368246	337366	318388	278502	197887	116805
568.23	368238	337702	318353	279179	197922	116585
568.438	369430	337897	318698	279185	197334	116806
568.646	369281	337889	319237	279079	198942	116892
568.855	369067	337714	318741	279582	198651	116925
569.063	369433	337916	319712	279764	198067	116881
569.271	369972	337646	319041	279928	198565	116509
569.479	368606	336977	319703	278996	198330	116407
569.688	369225	337041	318801	280126	198061	116292
569.896	368613	338064	318946	280024	198047	116279
570.104	368940	337649	318944	279337	198194	116386
570.312	369369	337956	318798	279663	198127	116074
570.521	369063	337589	318419	279623	198365	116185
570.729	368947	337505	318747	278922	198204	116175
570.937	369708	337925	318109	279635	197921	116002
571.145	369343	337584	318341	279495	197723	116180
571.353	368852	337464	318469	279811	198099	115897
571.562	368518	338035	317883	279438	198015	115444
571.77	369236	337736	318811	279720	197563	115811
571.978	368838	337698	317822	279925	197599	115442
572.186	369321	339512	319200	279655	197700	115668
572.394	369058	338395	319097	279747	197902	114952
572.603	368825	339469	318533	280311	198032	115714
572.811	369903	338277	318682	280919	197995	115134
573.019	369896	338600	318703	280762	198158	114984
573.227	369273	338893	318407	280292	198353	115220
573.435	369478	337544	319263	280472	198047	115347
573.643	368352	339161	318812	279605	198006	115201
573.852	369007	338375	319047	279801	197298	114576
574.06	369471	337417	318898	279828	197695	114772
574.268	368853	338128	319548	280187	198180	114538
574.476	368550	338608	318754	280533	198280	115108
574.684	369152	338125	318265	279972	197878	114233
574.892	368355	337023	318514	280511	198212	114735
575.1	368605	337335	318714	280100	197742	114357
575.308	368389	337527	317949	279897	198165	114357
575.517	368299	337186	317666	280140	198348	114673
575.725	367585	337072	317612	279386	197873	114351
575.933	367913	337729	318048	279610	197706	113990
576.141	368606	337215	318048	279494	197449	114319
576.349	368516	337735	317748	279919	197905	114185
576.557	367779	336422	317236	279384	197663	114146
576.765	367863	337652	317611	279731	197083	113432
576.973	368672	336901	317714	279842	197443	114029
577.181	368172	337566	317283	279081	197448	114065
577.389	367501	336821	317556	280004	196908	113568
577.597	367961	336762	317697	279993	197876	113862
577.805	368223	337094	317543	280165	197554	113786
578.013	366984	337238	317432	279722	197134	113776
578.221	367603	336999	316717	279545	197159	113707
578.429	367299	336945	317365	279554	197638	113885
578.637	366715	337501	317430	279536	197750	113711
578.845	366467	337195	317184	279213	197047	113884
579.053	366847	336206	317287	279030	197795	113738
579.261	366079	335981	317336	279224	196561	113759
579.469	365984	336567	315770	279127	196537	113081
579.677	365641	336315	316486	278847	196946	113963
579.885	365531	335216	317224	278944	197299	113207
580.093	365380	335739	315760	279126	196827	113305
580.301	365238	335972	316498	278901	196901	113913
580.509	365438	334827	315594	278853	196544	112905
580.717	364541	334519	315807	278365	197169	113597
580.925	364429	334437	315938	278554	196429	113103
581.133	364590	334024	315062	278018	196472	113370
581.341	364617	333915	314686	278649	196724	113199
581.549	363944	334368	313893	278414	195820	113341
581.757	363998	333198	314486	278143	196289	113484
581.965	363878	333653	314254	278004	196719	113517
582.173	363138	333465	313624	277520	196176	113161
582.38	363061	332615	313503	277373	196227	113345
582.588	362702	332176	313254	277457	195128	113156
582.796	363513	332306	313689	277364	195442	112810
583.004	361822	332046	312183	276154	195544	113047
583.212	361504	332278	312458	276633	195144	112213
583.42	362977	331253	312329	276963	195233	112673
583.628	361032	331921	312527	276670	195215	113095
583.836	361208	331842	311897	276427	194836	113168
584.044	361061	331486	312558	276129	194817	112445
584.251	360440	331320	311883	275306	195074	112543
584.459	360179	331284	311060	276141	194441	112417
584.667	359804	330831	310463	275410	194754	112417
584.875	359615	331195	310912	275929	194191	112297
585.083	358749	330008	309836	275309	194659	112322
585.291	358826	329729	310003	275550	194343	112049
585.498	357710	329292	309534	275267	193692	112092
585.706	358072	328902	308649	274787	194255	112499
585.914	357315	327443	308633	275132	193887	112117
586.122	356071	328085	308703	273801	193380	112108
586.33	356814	327368	308008	273560	193516	111777
586.537	355518	326466	307097	272929	193057	112237
586.745	355483	325803	307694	273376	193012	111742
586.953	355210	326409	306456	272926	192795	112282
587.161	354941	325576	307030	272904	192222	112494
587.369	354431	324556	306194	271774	192194	112732
587.576	353766	324273	305404	271931	191694	111293
587.784	353772	324917	304862	271471	192271	111764
587.992	352843	323757	304700	271346	191719	111369
588.2	352566	323032	304563	271099	192127	111851
588.407	352966	323022	304074	270960	191725	111581
588.615	351276	322952	304372	269841	191144	111709
588.823	351038	322145	302952	269609	191249	111518
589.03	350675	321647	303125	270189	191467	111204
589.238	349591	321901	302298	268854	190505	111479
589.446	349189	320654	301372	268406	190148	111014
589.654	348895	320962	301379	268747	190194	111156
589.861	347927	320000	301302	268128	190495	111157
590.069	347726	320958	300780	267863	189693	111173
590.277	347168	319417	300225	267638	189844	110793
590.484	346883	318537	300080	267082	189076	111080
590.692	345957	318398	299748	266345	189225	110231
590.9	345077	317934	298931	266424	188731	110777
591.107	344620	316790	298651	265877	188960	110697
591.315	344031	316953	298120	265506	188737	110433
591.523	343381	315549	297487	265250	188003	110425
591.73	342944	315835	297201	264405	188112	110256
591.938	342490	315690	296859	265595	188014	110508
592.146	342250	314290	295854	263743	187133	110548
592.353	340901	314120	296213	264211	187385	110198
592.561	340240	313029	294510	262789	186732	110181
592.768	339484	311770	294062	262155	187090	110009
592.976	338753	311828	293583	261421	186812	110027
593.184	337978	311917	293799	261374	186207	110498
593.391	338444	310872	291750	261143	185233	109977
593.599	338013	310635	292033	260512	185581	109603
593.806	337290	310131	292659	260483	185190	109679
594.014	336662	309398	291567	260539	185367	109539
594.222	335483	309004	291160	259524	184983	109572
594.429	334492	307283	289696	259261	184510	109444
594.637	333963	307493	289578	257705	183858	109294
594.844	332586	306004	288780	257641	183555	108676
595.052	333201	306285	288395	257546	183572	109014
595.259	332910	306315	288191	257595	182988	108923
595.467	332648	306304	288648	256865	182848	108683
595.674	332313	305637	287770	256547	182961	108645
595.882	330365	305505	287481	256425	182784	108968
596.09	330625	305549	286920	256406	182446	108575
596.297	329910	303930	286696	255119	181656	108501
596.505	329142	303818	284870	254668	181953	108343
596.712	328467	303121	285417	254032	181442	108141
596.92	328245	302205	284551	254559	181134	108005
597.127	326847	301539	284299	253452	181379	107701
597.335	326723	302025	283555	252766	180939	107721
597.542	326524	300432	282605	253091	180615	107541
597.75	325310	300271	281961	252200	180324	107448
597.957	324792	298578	281532	251012	180142	107039
598.164	323743	297825	280931	250840	180222	107333
598.372	323972	298486	280426	251127	179318	107343
598.579	322594	296461	279238	249879	179261	107425
598.787	321824	296079	279101	250091	178556	107197
598.994	322038	295986	278490	249114	178123	107163
599.202	321040	294935	278333	248990	177920	106327
599.409	320357	295663	277457	248118	177961	106781
599.617	319492	293874	276512	247966	176791	106829
599.824	319379	294158	276362	247590	176803	106906
600.031	319143	292028	276388	247184	176722	106372
600.239	317575	291913	275719	246118	176571	106251
600.446	317723	291205	274978	245963	176206	106056
600.654	316292	291379	274410	244662	175417	105531
600.861	316056	291202	274047	244449	175797	105878
601.068	315649	290280	273148	244283	175307	105687
601.276	314457	288774	272927	243340	174698	104969
601.483	312833	287841	271091	241846	173700	104612
601.691	312410	287363	270911	242376	173756	104805
601.898	311985	287092	269954	241612	173738	104922
602.105	311791	286910	270993	241366	174235	104635
602.313	312280	287575	270550	241866	174348	104475
602.52	311042	285926	270426	241223	173114	104689
602.727	309927	286158	269317	240276	172117	104190
602.935	309808	285602	268976	239448	172828	104573
603.142	308732	285380	267776	239040	172705	104032
603.349	308600	283971	267213	238653	171912	103954
603.557	307379	283631	266442	238296	171929	103658
603.764	306355	282944	266362	237973	171238	103479
603.971	306063	282170	265672	238016	171035	103538
604.179	305305	281332	265157	236634	170642	102812
604.386	304833	280362	265048	236158	170052	103047
604.593	304127	280164	264294	235804	170163	103199
604.8	303195	279142	264017	235781	170428	102484
605.008	302618	279263	263283	234635	169867	102468
605.215	302166	277344	262506	234413	169029	102047
605.422	302089	277764	262208	233632	168307	102013
605.629	300922	276894	261618	232956	167929	101959
605.837	300497	275989	260982	232997	167293	101732
606.044	299324	275381	259829	232512	167309	101499
606.251	298560	274931	259554	231355	167541	100951
606.458	298301	274531	259541	230708	166370	100773
606.666	297710	273881	258902	230877	166750	100599
606.873	297148	273303	258390	230086	165776	100336
607.08	296444	272333	257992	229668	165794	100411
607.287	295329	272212	256516	228517	165339	100459
607.495	295189	271464	256426	229241	164946	99782
607.702	294047	270516	255834	227302	165056	99528
607.909	293325	270663	255894	228217	164301	99360
608.116	292348	270141	254888	227103	164044	99207
608.323	292289	269712	255238	225712	163344	98816
608.53	290792	269096	254202	226313	163334	98819
608.738	290413	267984	253038	226121	163121	98517
608.945	289938	267029	252555	224955	163054	98140
609.152	289345	266673	252264	224316	162304	97959
609.359	288858	266305	250711	223892	162023	97477
609.566	288087	265435	251859	223265	161967	97631
609.773	287604	265068	250524	223297	161638	97392
609.981	286155	264737	250065	222709	161178	97183
610.188	285771	263246	249561	221995	161470	96799
610.395	284950	262961	248628	221495	160285	96617
610.602	285097	262250	248119	221761	160294	96370
610.809	284973	261768	247981	220755	159514	96615
611.016	283042	261023	247271	219870	159035	96078
611.223	282729	259994	246364	219798	158458	95933
611.43	282528	259465	245980	218902	158164	95340
611.637	281770	258730	245468	217895	158512	95244
611.845	280274	258367	244647	217785	157297	94949
612.052	280627	258392	243893	217534	157165	94857
612.259	279964	257969	243755	217120	156690	94771
612.466	278586	256559	243132	216050	156763	94430
612.673	277781	255277	242582	216177	156057	94334
612.88	277333	255042	241105	214565	155707	93732
613.087	276303	254652	240650	214428	154853	93527
613.294	275198	253900	241058	214385	155079	93070
613.501	274841	253098	240152	213931	154099	92940
613.708	275105	252696	239395	213507	154443	92755
613.915	273723	252692	239129	212689	153591	92102
614.122	273080	252052	238385	211885	153358	91910
614.329	271768	251490	238653	211621	153372	91901
614.536	271631	251103	236964	211381	152856	91618
614.743	270686	249589	236603	211225	152526	91417
614.95	270031	249549	235629	210137	152254	90802
615.157	269337	248740	235102	209767	151667	90637
615.364	268698	248548	234966	208802	150967	90664
615.571	268586	247621	234746	208773	150985	90155
615.778	267049	246561	233427	208036	150126	89771
615.985	267255	245549	232603	207502	150464	89862
616.192	265716	245816	232384	207501	149780	89476
616.399	265788	245115	232437	206308	149387	89318
616.606	264976	243988	231789	205891	148694	88808
616.813	263663	243175	231206	205258	147998	88975
617.02	262792	243100	230057	204416	148403	88330
617.227	262462	242456	229444	204558	148026	87863
617.434	262197	242172	228852	203659	146897	87684
617.641	261882	241112	227908	202976	146889	87695
617.848	260380	239670	227299	202914	145922	87413
618.054	259814	238867	227035	202068	145968	87112
618.261	259292	239224	226216	201064	145304	86898
618.468	257882	237779	225620	201366	145106	86377
618.675	257680	237975	225312	199916	144395	86276
618.882	256286	236883	224516	200101	143904	85742
619.089	256266	235842	224051	199429	143584	85710
619.296	255665	235762	223827	199102	143272	85141
619.503	254824	234536	223164	198343	143407	84983
619.71	254087	234105	222821	197467	142226	84366
619.916	253524	232620	222034	196613	141795	84349
620.123	252318	232946	220842	196597	141564	83605
620.33	251849	232158	220108	196852	141328	83571
620.537	250986	231740	220044	195538	140987	83072
620.744	250387	231246	219121	194712	140460	82873
620.951	249441	230581	218748	193971	139772	82419
621.157	248652	229611	217904	194098	139049	82947
621.364	247346	229057	216624	193321	139259	81901
621.571	247930	228113	216939	193041	138464	82579
621.778	246215	227556	216071	192451	138213	81616
621.985	246085	226950	215211	191636	138641	81087
622.191	245128	225769	214364	191122	137066	80992
622.398	243845	225934	214028	190645	136120	80767
622.605	243382	224969	213290	189944	136506	80512
622.812	242510	224088	212587	188954	135751	80144
623.019	241749	222427	212096	188809	135171	79972
623.225	240851	222155	211213	187756	135039	79784
623.432	240473	221469	210378	187656	134258	79275
623.639	239449	220771	210348	186356	133489	79227
623.846	238572	220244	209197	186439	133527	78717
624.052	237879	219582	208664	185770	132760	78401
624.259	237823	218174	208014	185187	132834	78358
624.466	236449	218053	206848	184267	132205	77932
624.673	235872	217407	206900	183600	131803	77683
624.879	235155	216602	205744	183720	130984	77438
625.086	233270	215522	205179	182855	130806	76805
625.293	233858	215032	204571	182179	130565	76424
625.499	232256	214677	203464	181268	129970	76420
625.706	232150	213846	203262	181035	129469	76401
625.913	230893	213243	203561	180431	129071	75695
626.12	230086	212512	201901	179590	128002	75480
626.326	229104	211797	201594	179146	128394	75166
626.533	228648	210772	200519	178754	127416	74934
626.74	227615	210474	200172	177558	126543	74565
626.946	227300	209295	199140	177860	126683	74001
627.153	225944	208614	198608	176769	126295	73793
627.36	225820	208038	197774	176324	125932	73878
627.566	225108	207821	197043	175482	125327	73430
627.773	224015	206197	196903	175107	124832	73060
627.979	222484	206111	195813	174332	124398	72435
628.186	222131	205581	195825	173679	123701	72493
628.393	221135	204941	194440	172611	123866	72404
628.599	220745	203769	194209	172391	122956	71646
628.806	219578	203552	192604	171972	122693	71574
629.013	219082	203401	192959	171762	122319	71673
629.219	218200	201863	191440	170765	121685	71239
629.426	217523	200811	191023	170059	121371	70631
629.632	216818	200554	190917	169352	120784	70922
629.839	216558	199889	189989	169468	120417	70338
630.045	216184	199238	189797	168273	120425	69987
630.252	214804	198599	189056	167852	119447	69897
630.459	214327	198163	188088	168012	119152	69492
630.665	212729	196494	187183	166909	118761	69456
630.872	212992	196009	187147	166015	118606	68966
631.078	212269	195821	185513	165876	118090	68876
631.285	211566	194892	185480	164866	117247	68732
631.491	210355	194094	184793	164614	117171	68243
631.698	209879	193802	184386	164230	116632	68224
631.904	208014	192623	183392	163231	116600	67684
632.111	208399	192264	182928	163179	115744	67603
632.317	206907	191951	182814	162522	115465	67221
632.524	206819	190395	180977	162182	115009	67032
632.73	205800	190185	181295	161165	114492	66854
632.937	205449	189594	181481	160711	113910	66655
633.143	203973	189194	180022	159942	113608	65979
633.35	203210	188411	179455	159293	113367	65802
633.556	202908	187468	178238	159424	112924	65923
633.763	201801	187000	178351	158565	112225	65233
633.969	201668	186593	176952	157850	112088	64947
634.176	200723	186100	176747	157686	112054	64635
634.382	200452	185448	176502	156925	111577	64707
634.589	199443	184968	175721	156228	111235	64294
634.795	198847	183971	176060	155776	110497	64321
635.002	197870	183378	174703	155140	110783	64199
635.208	197481	183138	174097	154922	109647	63502
635.414	197013	182169	173584	154563	109519	63883
635.621	195550	181160	173101	154233	108967	63459
635.827	195708	180983	171920	153779	108911	62814
636.034	194313	180206	171245	152725	108232	62869
636.24	193782	180072	170993	152621	108285	62729
636.446	193637	178706	170585	151582	107310	62287
636.653	192832	178696	169784	151041	107073	61907
636.859	192205	178088	168969	150869	106843	62191
637.066	191455	177040	168798	150661	106975	61764
637.272	190665	176427	168106	150235	106145	61467
637.478	190248	176435	167519	149351	105704	61330
637.685	189792	175497	167074	148735	105439	61356
637.891	189092	174945	166489	147938	104947	60987
638.097	187544	174253	165928	148023	104740	60635
638.304	187614	173850	165816	147672	103974	60624
638.51	187524	172776	164973	146532	103745	60318
638.716	186158	172748	164432	146591	103135	60080
638.923	185765	171416	163808	145838	102901	60066
639.129	184934	170854	162991	145474	102794	59796
639.335	183775	170094	162849	144757	102696	59475
639.542	184133	170030	162226	144763	101964	59097
639.748	183042	168938	161501	143690	102102	59098
639.954	181718	168495	160992	143148	101092	58466
640.161	181600	167998	160604	143190	101071	58134
640.367	181295	167782	159646	142436	101277	58174
640.573	180713	166765	159435	142021	100207	58123
640.78	179926	166842	159166	141207	99700	57430
640.986	179170	166216	158149	140766	99675	57851
641.192	178892	165420	158273	140645	99440	57345
641.398	178130	164774	157398	140293	99279	57145
641.605	177113	164131	156620	139551	98577	56751
641.811	176850	164145	156850	138975	98358	56516
642.017	176368	162984	155954	138689	98482	56427
642.223	176264	162673	155650	138384	97242	56194
642.43	174844	162259	155014	137663	97270	56098
642.636	174381	161507	154106	137371	97283	55960
642.842	174124	161347	153836	136486	96840	55916
643.048	173297	160482	153522	136424	96722	55877
643.254	171936	159675	152703	135573	96373	55249
643.461	172249	159787	152942	135153	95912	55139
643.667	171629	158638	151357	134419	95790	55131
643.873	170699	158480	151170	134500	94848	54793
644.079	170581	157702	150543	134191	94396	54670
644.285	169954	157278	149903	133827	94249	54430
644.491	169078	156760	149403	132921	93833	54339
644.698	168073	156012	148695	132060	93322	54138
644.904	167903	154989	147824	132103	93399	54156
645.11	167526	154499	147439	131688	93085	53766
645.316	166575	154203	147621	130768	92969	53620
645.522	166911	153685	146724	130442	92628	53419
645.728	165535	152989	146632	129803	91998	53231
645.935	165651	152852	145749	129776	92129	52743
646.141	164474	152178	145372	129101	91448	52868
646.347	163687	151560	145067	129058	91081	52682
646.553	163676	151289	144698	128596	90951	52451
646.759	162803	150736	143799	128360	90744	52211
646.965	161986	150261	143440	127158	90233	51991
647.171	161506	149050	142653	127042	89695	51707
647.377	160656	148978	142578	126438	89527	51395
647.583	159935	148464	141725	125973	89576	51588
647.789	159319	147807	141001	125609	89153	51109
647.996	159130	147232	141187	125757	88806	50919
648.202	158661	147362	140592	124688	88298	51004
648.408	158106	145852	139550	124552	88086	50455
648.614	157670	146059	139862	124038	87956	50273
648.82	157068	145452	138927	123373	87472	50313
649.026	156070	144520	138701	122540	87385	50254
649.232	155568	143732	137985	122860	87144	49821
649.438	155606	143325	137801	122398	86323	49835
649.644	154810	143414	137099	122173	85952	49402
649.85	154831	142965	136802	121513	86131	49341
650.056	153296	142357	136140	120790	85647	49138
650.262	152821	142101	135551	120701	85725	49284
650.468	152755	141320	135102	119670	85213	48834
650.674	151479	140609	134537	119659	84767	48549
650.88	151429	140133	134424	119233	84659	48504
651.086	150200	139508	133623	118795	84194	48333
651.292	149747	139080	132734	118373	83566	48167
651.498	149735	138277	132348	117576	83342	48030
651.704	149212	138524	132339	117318	83201	47899
651.91	147992	137695	131751	116763	82551	47842
652.116	147832	136880	130911	115990	82794	47275
652.322	147290	136540	130582	115794	81924	47183
652.528	147172	136278	129741	115063	81696	46995
652.734	146249	135476	129022	115132	81694	47159
652.94	145598	134969	128768	114724	81127	46601
653.146	145620	134789	128504	114286	81232	46608
653.351	144702	133438	127550	114058	80562	46454
653.557	144041	133157	127331	113396	80386	46250
653.763	143701	133096	127107	112683	79574	46047
653.969	142651	132006	126247	112249	79918	45761
654.175	142423	131921	126335	112098	79158	45817
654.381	141812	131395	125218	111468	78978	45468
654.587	141330	130277	125029	110739	79034	45378
654.793	140756	130467	124083	110681	78379	45192
654.999	140369	129772	124208	110100	78582	45189
655.205	139918	129700	123941	110046	77846	44873
655.41	139272	128624	123201	109259	77655	44633
655.616	138764	128255	122563	108744	77412	44532
655.822	137793	128061	122336	108636	76991	44332
656.028	137522	127750	121789	108062	76954	43951
656.234	136988	127037	121028	107505	76257	43671
656.44	136239	126286	120718	107288	76088	43564
656.645	136182	125502	120329	107137	75861	43665
656.851	135234	124751	119953	106278	75679	43217
657.057	134537	124881	119065	106031	75491	43386
657.263	133757	124727	118849	105874	75047	43179
657.469	133687	123506	118672	105225	74810	42701
657.675	133430	123415	117976	104751	74376	42713
657.88	132372	122299	117552	104401	73950	42465
658.086	131903	122347	117342	103853	73777	42336
658.292	131587	121749	116228	103595	73613	42156
658.498	131145	121029	115704	103345	72940	42084
658.703	130080	120684	115833	102596	72653	41806
658.909	130134	120019	114580	102027	72572	41841
659.115	129492	119826	114748	101604	72464	41347
659.321	129004	119808	114265	101722	72169	41113
659.526	128341	118667	113501	101143	71511	41327
659.732	127557	118414	113376	100637	71299	41370
659.938	127353	117519	112484	100420	71287	40847
660.144	126739	117208	112431	99659	70577	40938
660.349	126624	116743	111517	99247	70688	40382
660.555	125645	116024	110774	98661	70324	40596
660.761	124959	115587	110825	98760	69908	40117
660.967	124549	115521	110339	98378	69522	40023
661.172	123723	114491	109857	97643	69302	39854
661.378	123319	114195	109605	96795	68765	39966
661.584	122608	113734	108640	96488	68534	39712
661.789	122766	113258	108312	96568	68009	39305
661.995	121782	112458	107804	96071	68121	39301
662.201	121408	112268	107305	95368	67864	39179
662.406	120691	111804	107190	94812	67342	38879
662.612	120398	111198	106093	94236	67105	38589
662.818	119528	111002	105730	94233	66872	38538
663.023	119045	110327	105714	93814	66533	38316
663.229	119510	110111	105265	93353	66151	38118
663.435	118492	109286	104630	93220	65922	37962
663.64	117587	108732	104399	92518	65768	37671
663.846	117085	108288	103736	92098	65044	37439
664.052	117407	107695	103251	92172	65032	37486
664.257	116297	107323	103338	91318	64832	37231
664.463	116014	107539	102422	91389	64243	37447
664.668	114591	106307	101786	90547	64501	36716
664.874	114370	105999	101415	89941	63843	36854
665.08	113893	105477	101285	90105	63520	36680
665.285	113237	105148	100335	88913	63312	36391
665.491	113408	104706	100060	89191	63025	36444
665.696	112467	104346	99480	88492	62644	36086
665.902	112163	103926	99612	88209	62382	36017
666.107	111075	103146	98838	88106	62246	35724
666.313	110131	102549	98053	86955	62020	35812
666.519	110532	102602	97893	87129	61243	35466
666.724	110005	102079	97191	86619	61394	35147
666.93	109399	101451	96240	86008	61001	35175
667.135	109037	100609	96506	85675	60789	35096
667.341	108647	100332	95726	84905	60554	34693
667.546	107660	99551	95436	84712	60140	34678
667.752	107149	99452	94700	84489	59977	34758
667.957	106818	98674	94611	84312	60293	34521
668.163	106507	98747	93973	83615	59507	34286
668.368	105883	98072	93957	83569	59263	34341
668.574	104878	97423	93322	82724	58937	33957
668.779	104926	97226	92945	82404	58641	33801
668.985	104234	96529	92410	82148	58207	33552
669.19	103898	96175	92299	81596	58021	33484
669.396	103407	95850	91550	81258	57694	33330
669.601	102849	95287	91129	81231	57362	33386
669.807	102272	94555	90279	80762	57144	32825
670.012	101872	94355	90324	80135	56461	32746
670.218	101557	93880	90003	80063	56964	32688
670.423	100876	93323	89558	79764	56179	32597
670.628	100221	92977	89499	79346	56283	32387
670.834	100095	92778	88156	78776	56142	32231
671.039	99338	92728	88349	78843	55989	32163
671.245	99258	91910	87888	78329	55390	31678
671.45	98642	91538	87698	77899	54781	31736
671.656	98158	90804	86724	77782	55042	31518
671.861	97691	90517	86724	77272	54860	31551
672.066	97533	90413	86456	76853	54399	31207
672.272	97046	90043	85821	76384	54363	31213
672.477	96772	89056	85403	76318	54068	30801
672.682	95903	89133	85388	75683	53656	30749
672.888	95393	88467	84594	75321	53290	30788
673.093	95219	87716	84205	74587	53195	30546
673.299	94463	87515	84006	75013	52928	30448
673.504	94300	87677	83412	74480	52921	30201
673.709	93655	86622	82712	74160	52323	30109
673.915	93375	86830	82472	73693	52286	29991
674.12	92637	86370	82322	73359	52314	30060
674.325	93036	85931	82082	73100	51755	29735
674.531	92128	85668	81561	72924	51895	29629
674.736	91774	85460	81647	72618	51351	29505
674.941	91560	84444	80750	72479	51120	29369
675.147	90826	84137	81145	71747	50912	29371
675.352	90600	84016	80294	71562	50760	29222
675.557	90101	83221	79998	71015	50247	28984
675.763	89613	83405	79391	71013	50126	28952
675.968	89624	82473	78965	70592	50261	28860
676.173	89234	81892	78904	70147	49478	28699
676.378	89019	81785	78420	70040	49687	28630
676.584	88070	81789	78201	69703	49289	28485
676.789	87798	81053	77632	69592	48975	28349
676.994	87490	81035	77140	69038	48803	28257
677.199	86967	80704	77128	68848	48478	28140
677.405	86636	80301	76926	68625	48576	28007
677.61	86556	79627	76439	68389	48312	27865
677.815	85734	79236	76042	68047	48203	27792
678.02	85784	79343	75796	68114	47978	27471
678.226	85476	78595	75623	67340	47604	27335
678.431	84796	78505	75413	67351	47487	27346
678.636	84176	78156	74881	66943	47400	27199
678.841	83934	77538	74519	66520	47022	26870
679.046	83560	77802	74144	66356	46825	26997
679.252	83568	77343	73765	65849	46511	26950
679.457	83066	76944	73668	65555	46198	26540
679.662	82192	76445	73456	65449	46650	26590
679.867	82296	76276	72775	65142	45755	26445
680.072	81557	75639	72701	64802	45976	26277
680.278	81650	75540	72349	64532	45440	26252
680.483	80780	75251	72182	64268	45225	25991
680.688	80703	74839	71604	64099	45064	26059
680.893	80551	74545	71225	63909	45164	25921
681.098	79857	73973	71352	63431	44984	25877
681.303	79616	73718	70684	63335	44458	25643
681.508	79343	73602	70362	63069	44469	25492
681.714	79201	73242	70151	62297	44373	25255
681.919	78436	73071	70202	62353	44027	25418
682.124	78105	72988	69770	62140	44174	25012
682.329	77972	72665	69123	62038	43792	25066
682.534	77627	71885	68980	61370	43577	24900
682.739	77687	71415	68684	61452	43625	24773
682.944	76896	71737	68622	60856	42903	24725
683.149	76327	71288	68099	60607	42827	24640
683.354	76628	70568	67657	60407	42434	24422
683.559	75807	70492	67726	60304	42235	24111
683.764	75237	70184	67321	59727	42315	24277
683.97	75293	69578	66610	59863	42193	24076
684.175	75205	69456	66761	59546	42046	23948
684.38	74334	69418	66161	59207	41979	23895
684.585	74476	68922	66086	58754	41596	23550
684.79	74137	68445	65905	58762	41241	23820
684.995	73628	67946	65390	58258	40953	23442
685.2	73062	67925	65010	57997	40853	23319
685.405	72596	67611	64900	57725	40622	23289
685.61	72404	66992	64306	57881	40605	22950
685.815	72281	66781	64098	57480	40263	23006
686.02	71816	66101	63645	57011	40306	22914
686.225	71773	66288	63798	56644	40190	22787
686.43	71422	65848	63813	56670	39896	22764
686.635	71126	66186	63244	56298	39786	22624
686.84	70718	65660	63097	56274	39796	22591
687.045	70315	65183	62431	55836	39101	22517
687.25	70140	64725	62520	55553	38839	22412
687.455	69504	64469	61858	55408	38885	22225
687.66	69331	64209	61623	55074	38869	22243
687.865	68991	63880	61308	55058	38849	22230
688.07	68564	63681	61054	54596	38515	21762
688.275	67950	63006	60756	54000	38214	21450
688.479	67554	62672	60283	53467	37913	21458
688.684	66894	62416	59842	53564	37771	21492
688.889	66869	62293	59671	53228	37574	21269
689.094	66974	62076	59773	53329	37299	21342
689.299	66760	61815	59598	53335	37482	21019
689.504	66373	61811	59243	53004	37222	21052
689.709	65957	61539	58772	52657	37090	21103
689.914	66060	60976	58828	52428	36697	20826
690.119	65089	60957	58383	52124	36767	20838
690.324	65279	60660	58058	51967	36344	20681
690.528	64431	60286	57674	51979	36443	20535
690.733	64438	60070	57608	51469	36159	20521
690.938	64057	59613	57248	51140	36020	20427
691.143	64236	59104	56622	50743	35565	20270
691.348	63635	59016	56609	50514	35571	20234
691.553	63467	58623	56482	50274	35449	19940
691.758	63086	58466	56189	50148	35067	20026
691.962	62725	57725	55925	50012	35255	20019
692.167	62397	57777	55263	49668	34843	19781
692.372	62133	57638	55622	49352	34450	19745
692.577	61370	57107	55216	48722	34447	19482
692.782	61203	56810	54781	49081	34486	19591
692.987	60891	56727	54062	48476	34548	19441
693.191	60834	56322	54106	48309	34104	19426
693.396	60399	56211	53847	47962	33731	19111
693.601	60502	55870	53697	47813	33897	18985
693.806	59891	55592	53091	47590	33523	19010
694.011	59453	55539	53555	47630	33453	18833
694.215	58995	55385	52937	47235	33447	18891
694.42	59207	54673	52751	46789	33007	18697
694.625	58869	54667	52509	46980	32997	18842
694.83	58549	54378	52209	46896	33004	18622
695.034	57950	54042	51781	46402	32519	18344
695.239	57557	53718	51640	45914	32060	18240
695.444	57559	53172	51223	45982	32228	18220
695.649	57401	53473	51155	45621	32136	18006
695.853	57106	52753	51060	45321	32076	18058
696.058	56556	52587	50464	45188	31926	17864
696.263	56634	52493	50688	45056	31808	17869
696.467	56276	52475	50217	44780	31345	17643
696.672	55902	52342	49950	44666	31466	17605
696.877	55763	51880	49955	44358	31111	17607
697.082	55098	51357	49351	44213	31246	17623
697.286	55283	51642	49549	43946	31140	17468
697.491	54986	51082	49180	43586	30853	17343
697.696	54943	50744	49162	43911	30818	17378
697.9	54382	50608	48863	43679	30651	17084
698.105	54283	50684	48371	43364	30364	17128
698.31	53895	50479	48286	43036	30294	16978
698.514	53615	49889	48051	42885	30030	16944
698.719	53581	49745	47905	42896	29956	16928
698.924	53180	49562	47714	42275	29855	16833
699.128	52972	49158	47377	42007	29791	16786
699.333	52564	48809	47211	42057	29493	16487
699.537	52627	48969	47019	41895	29503	16701
699.742	52241	48581	46912	41732	29355	16617
699.947	51927	48354	46111	41496	29031	16438
700.151	51793	48370	46376	41204	28971	16399
700.356	51535	47949	45893	40908	28849	16162
700.56	51134	47704	45918	40792	28518	16138
700.765	50792	47317	45537	40830	28527	16223
700.97	50792	47434	45286	40401	28403	16026
701.174	50436	47144	45489	40322	28261	16007
701.379	50329	47198	45221	40199	28130	15835
701.583	50186	46423	44749	39926	27977	15980
701.788	50138	46500	44908	39785	27983	15758
701.992	49375	46023	44800	39729	27817	15639
702.197	49520	45808	44314	39333	27840	15532
702.402	49056	45802	44032	39335	27603	15533
702.606	49080	45498	44071	38945	27413	15470
702.811	48595	45397	43598	38662	27210	15354
703.015	48648	45174	43368	38595	27024	15203
703.22	48483	44975	43559	38541	27094	15331
703.424	48149	44731	43231	38444	27118	15280
703.629	47956	44399	43073	38208	26762	15035
703.833	47579	44467	42658	37874	26580	15044
704.038	47387	43835	42583	37871	26448	14915
704.242	47024	43918	42412	37478	26490	14888
704.447	46923	43859	42158	37434	26374	14795
704.651	46692	43417	41655	37246	25902	14593
704.856	46317	42938	41636	36790	26084	14439
705.06	46028	42736	41820	36792	25990	14496
705.264	45713	42713	41280	36503	25613	14310
705.469	45751	42539	41119	36291	25539	14410
705.673	45651	42176	40780	36575	25627	14181
705.878	45191	42318	40715	36413	25314	14159
706.082	45047	41914	40858	35917	25347	13946
706.287	44753	41964	40389	35654	25017	14109
706.491	44722	41406	39953	35362	25037	14119
706.696	44274	41310	39596	35507	24832	14033
706.9	44053	41174	39563	35232	24816	13760
707.104	43856	40944	39581	35086	24572	13851
707.309	43671	40731	39392	34908	24573	13837
707.513	43649	40529	39301	34916	24197	13665
707.718	43383	40264	38988	34374	24300	13502
707.922	43079	40154	38880	34277	24172	13451
708.126	42921	39847	38503	34232	24071	13260
708.094	43638.9	39848.4	38501.3	34229.1	24070.4	13259.6
708.3	43398.8	40049.9	38296.3	33981.8	24095.4	13281.7
708.506	43038.2	39419.1	38163.4	33913.2	23966.8	13183.7
708.712	42729.3	39216.7	37867.8	33669.9	23549.1	13277.9
708.918	42628.7	39185.4	37627.2	33396.2	23509	13153.9
709.123	42579.9	38996.7	37678.8	33447.2	23629.3	13042.4
709.329	42412.5	38935.1	37581.4	33278.5	23169.8	12955.8
709.535	42072.8	38587	37413	33264.7	23077.1	12827
709.741	42040.9	38277.9	36749.7	32736	23246.7	12834.7
709.947	41639.4	38498	36890.6	32600.6	23062.9	12847.2
710.153	41497.9	37846.7	36675.2	32563.3	22899.1	12720.3
710.359	41337.5	38128.3	36624.8	32427.9	22858.2	12628
710.565	41061.5	37785.1	36123.1	31988.4	22654.4	12545.3
710.77	40708.8	37485.8	36069.2	31922.7	22522.4	12617.4
710.976	40738.7	37308.8	35876.8	31975.7	22527.4	12546.3
711.182	40181.8	37101.5	35765.6	31596	22237.5	12356.9
711.388	40047.3	36978.3	35554.8	31543.1	22326.1	12300.2
711.594	39865	36912.8	35142.4	31420.4	22132.3	12295.3
711.8	39850	36481.5	35476.9	31362.6	21922.6	12195.4
712.005	39590	36327	35164.2	30919.2	22049.5	12123.3
712.211	39445.5	36362.2	34669.3	31033.9	21898.3	12076.1
712.417	39416.6	36081.6	34858.3	30917.2	21697.8	12131.9
712.623	38928.4	35789.2	34714	30706.3	21773.9	11876.2
712.829	38819.8	35512.4	34565	30503.2	21581.7	11830
713.034	38685.3	35492.9	34409.2	30127.5	21531.6	11876.2
713.24	38717.2	35410.7	34081.6	30268.8	21108.1	11807.9
713.446	38004.9	35415.6	33819.3	30104.9	21278.5	11663.7
713.652	38507	35155.5	33820.4	29951.9	21223.3	11613.7
713.857	37919.2	35106.6	33784.9	29840.1	20922.6	11467.6
714.063	38213.1	34936.5	33860.5	29586	21030.4	11483.9
714.269	37723.9	34589.3	33374.8	29463.4	20969.4	11401.2
714.475	37706	34413.3	33090.7	29328	20633.5	11536.8
714.68	37008.6	34336	32972.7	29183.8	20518.3	11431
714.886	37059.4	34262.7	32695.4	29150.4	20566.7	11240.7
715.092	36877	33870.5	32855.8	28839.4	20401.3	11161.9
715.297	36534.3	33741.5	32430.8	28811	20395.5	11165.7
715.503	36356	33557.6	32528.2	28595.2	20070.5	11081.1
715.709	36108.9	33583	32010.4	28499	20083	11068.6
715.915	36126.8	33307.3	32027.5	28329.3	19926.8	11064.8
716.12	36159.7	32952.3	31919.9	28228.3	20068.8	10980.1
716.326	35941.5	32961.1	31514.3	28131.2	19802.3	11045.5
716.532	35868.8	32872.1	31699.9	28136.1	19781.4	10877.3
716.737	35720.3	32729.3	31315	27862.4	19538.3	11007.1
716.943	35185.3	32654	31211.9	27892.8	19787.3	10752.3
717.149	35138.5	32460.4	31250.8	27501.4	19559.2	10828.2
717.354	34877.5	32169	31103	27497.4	19488.2	10510
717.56	34654.3	32044.8	30861.3	27378.7	19214.2	10516.8
717.766	34613.5	31819.9	30707.8	27338.5	19081.4	10554.2
717.971	34377.3	31843.4	30529.1	27029.5	19003.7	10462.9
718.177	34108.3	31493.3	30423.7	26850	18836.6	10400.4
718.382	34050.5	31424.8	30196.9	26973.6	19111.4	10364.9
718.588	33914.1	31261.5	29912.8	26593.9	18725.5	10308.1
718.794	33603.2	31247.8	30246.1	26565.5	18699.6	10336
718.999	33433.8	30783.3	29873.8	26289.8	18845.8	10244.7
719.205	33271.4	30930	29498.1	26263.3	18695.4	10192.8
719.41	33190.7	30487	29385.8	26026.9	18572.6	10166.8
719.616	32877.9	30468.4	29226.5	25800.3	18374.6	10007.2
719.822	32839	30241.6	29117.7	25852.3	18383.8	10018.7
720.027	32510.3	30246.4	29038.7	25673.8	18078.9	9843.77
720.233	32331.9	29934.5	29030.6	25362.8	17956.9	9885.11
720.438	32255.2	30130.1	28876	25387.3	17883.4	9803.4
720.644	32199.4	29822	28886.3	25416.7	17774.8	9769.75
720.849	31941.4	29545.3	28570.1	25086.1	17825.8	9687.07
721.055	31646.5	29271.5	28166.9	24902.7	17718.8	9650.53
721.26	31816.8	29535.5	27997.3	24835	17623.6	9656.3
721.466	31526.9	28948.8	27938.9	24670.2	17337.1	9577.47
721.672	31417.3	28932.1	27859.8	24702.6	17395.5	9605.35
721.877	31449.2	28615.3	27575.7	24486.7	17314.5	9438.06
722.083	31034.7	28427.6	27360.4	24170.9	17266.9	9334.23
722.288	30919.2	28416.8	27213.7	24316	17039.7	9295.78
722.494	30880.3	28190.9	27257.3	24042.3	16985.4	9305.39
722.699	30535.6	28043.2	27001.8	24123.8	16768.1	9347.69
722.905	30284.5	27736.2	27130.1	23771.6	16790.7	9126.57
723.11	30214.8	27696.1	26678.7	23601.9	16848.3	9174.64
723.316	29902.9	27709.8	26720	23513.6	16622	9009.28
723.521	29791.4	27397.8	26477.1	23427.3	16586.9	9016.97
723.726	29603.1	27242.3	26348.8	23268.3	16482.4	9066.96
723.932	29527.3	27428.1	26134.6	23121.2	16492.5	8974.67
724.137	29354	27061.4	25978.8	23042.7	16307.8	8849.69
724.343	29256.3	26946	26030.3	23023.1	16292	8774.7
724.548	28822	26751.4	25772.6	22788.6	16074.8	8745.86
724.754	28781.1	26584.2	25561.8	22698.4	16127.4	8641.06
724.959	28557.9	26486.4	25633.9	22602.2	15987	8707.4
725.165	28508.1	26356.4	25163.1	22449.2	15904.3	8642.02
725.37	28565.9	26178.4	25282.2	22243.2	15827.5	8658.37
725.575	28473.3	26077.7	25369.3	22066.6	15817.5	8696.82
725.781	28081.7	25910.4	24865.2	22160.8	15727.2	8488.2
725.986	28047.8	25662.1	24915.7	21874.3	15468.3	8466.09
726.192	27790.8	25710	24720.9	21596.7	15464.9	8347.84
726.397	27582.6	25554.5	24444.8	21749.8	15334.6	8318.99
726.602	27523.8	25103.7	24268.4	21326.9	15444	8341.11
726.808	27381.3	25046	24120.6	21314.2	14975.4	8221.89
727.013	26987.8	25069.4	24049.6	21280.8	15109	7953.66
727.218	27074.5	24870	23923.6	21197.4	14994.6	8040.19
727.424	26793.5	24773.1	23862.8	21100.3	14932.8	8068.07
727.629	26755.6	24520.8	23639.5	20803.1	14762.4	8051.73
727.835	26418.9	24530.6	23593.6	20753.1	14800.8	7952.7
728.04	26327.2	24335	23513.4	20635.3	14693.9	7928.67
728.245	26209.7	24247	23457.3	20649.1	14657.9	7893.09
728.451	26029.3	24070	23295.8	20430.3	14542.6	7753.69
728.656	25912.8	23895	23030	20348.9	14552.7	7704.66
728.861	25700.6	23761	22811.2	20131.1	14358	7845.02
729.066	25561.1	23696.5	22709.2	19981	14256.9	7686.39
729.272	25735.4	23549.8	22542	20122.3	14197.6	7594.1
729.477	25525.2	23433.4	22544.3	20042.8	14149.2	7602.75
729.682	25064.9	23453	22135.3	19677.9	13987.9	7507.57
729.888	25055.9	23202.6	22120.4	19828	14003.8	7504.69
730.093	24898.5	23010	21942.8	19562.1	13766.6	7378.74
730.298	24771	22923.9	21718.3	19503.3	13686.4	7347.02
730.503	24450.2	22684.3	21953.1	19324.7	13502.6	7377.78
730.709	24394.4	22594.4	21437.6	19157.9	13611.2	7260.49
730.914	24211.1	22207.1	21514.4	19036.3	13435.7	7286.45
731.119	24170.2	22254.1	21443.3	18811.7	13402.3	7227.81
731.325	24081.6	22175.8	21327.6	18784.2	13490	7059.56
731.53	23844.4	21965.6	21155.8	18862.7	13351.4	7137.43
731.735	23823.5	21774.9	21052.7	18672.4	13163.4	7100.9
731.94	23591.4	21804.2	20887.7	18579.2	13058.1	7100.9
732.145	23518.7	21632.1	20958.8	18495.8	13056.5	7009.57
732.351	23297.5	21539.2	20705.6	18401.6	13003.8	7028.8
732.556	23222.8	21395.5	20626.5	18257.4	12891.1	6988.42
732.761	23152	21259.5	20325.2	18202.5	12800.8	6914.39
732.966	23042.4	21227.3	20534.9	17970.9	12714	6912.47
733.171	22779.4	21013.1	20454.7	18002.3	12761.6	6771.14
733.377	22590.1	20810.7	20159.1	17795.3	12534.3	6800.94
733.582	22433.7	20743.2	19888.8	17975.8	12565.3	6798.06
733.787	22476.5	20688.5	20091.5	17640.3	12460.8	6647.12
733.992	22222.5	20722.7	19854.4	17535.4	12317.1	6641.35
734.197	22015.2	20589.7	19739.8	17445.1	12335.5	6665.39
734.402	21909.6	20135	19478.6	17261.7	12174.3	6590.4
734.608	21867.8	20132	19239.2	17314.7	12036.4	6543.29
734.813	21664.5	20277.7	19466	17077.2	12080.7	6526.94
735.018	21518.1	19867	19088	17055.7	11952.1	6500.03
735.223	21334.8	19607.9	18975.7	16877.1	11803.4	6397.16
735.428	21139.5	19541.4	19077.7	16825.1	11821.7	6399.08
735.633	21146.5	19477.8	18866.9	16699.6	11627.1	6315.44
735.838	21157.4	19458.3	18609.1	16455.3	11515.2	6291.4
736.043	20896.4	19292	18540.4	16335.6	11564.4	6283.71
736.249	20840.6	19190.3	18437.3	16378.8	11531	6161.61
736.454	20507.8	19039.7	18366.3	16202.2	11508.5	6034.71
736.659	20335.5	18936.1	18136	16236.5	11348.9	6235.64
736.864	20189	18858.8	18280.3	16158.1	11265.4	6183.72
737.069	20324.5	18811.9	18122.2	15939.3	11176.8	6054.9
737.274	20202	18708.2	17965.3	15861.8	11313	6008.75
737.479	20117.3	18518.5	17927.5	15806.9	11040.6	5991.44
737.684	19889.1	18425.6	17817.5	15802.9	10937.1	5964.53
737.889	20044.6	18254.5	17634.2	15636.2	11066.5	5944.34
738.094	19666	18164.5	17472.7	15587.1	10835.1	5918.38
738.299	19586.3	18288.7	17595.3	15570.4	10912	5910.69
738.504	19507.6	17982.6	17379.9	15515.5	10745.8	5832.81
738.709	19473.7	17930.8	17115.3	15291.8	10724	5830.89
738.914	19356.1	17601.2	17235.6	15268.3	10668.9	5782.82
739.119	18945.6	17612	17217.2	15094.6	10536.9	5835.7
739.324	18815.1	17533.7	16919.4	15010.3	10415.8	5701.1
739.529	19024.3	17323.5	16880.4	14877.8	10499.3	5701.1
739.734	18708.5	17328.4	16430.2	14828.8	10328.1	5506.9
739.939	18651.7	17215	16508.1	14615.9	10332.2	5494.4
740.144	18578	17154.3	16463.4	14566.9	10326.4	5513.63
740.349	18359.8	16993	16134.6	14475.6	10200.2	5538.63
740.554	18186.5	16744.6	16463.4	14516.8	10039.8	5475.17
740.759	17977.2	16683	16134.6	14249	10086.6	5434.79
740.964	18041	16586.2	16207.9	14322.6	9841.85	5365.57
741.169	18020.1	16623.3	15828.8	14184.3	9944.6	5391.53
741.374	17584.7	16559.8	15827.6	14125.4	9815.95	5305.97
741.579	17809.9	16253.7	15905.5	13938	9778.36	5321.35
741.784	17650.5	16237.1	15754.3	13851.7	9695.65	5323.27
741.989	17453.2	16093.3	15454.1	13747.7	9613.78	5266.55
742.194	17300.7	16140.2	15556.1	13673.2	9606.26	5152.14
742.399	17343.6	15992.6	15393.4	13788.9	9488.47	5225.21
742.604	17299.8	15834.2	15328.1	13626.1	9494.32	5135.8
742.809	17065.6	15865.4	15118.5	13648.7	9461.74	5117.53
743.014	17144.3	15631.7	15168.9	13408.3	9426.65	5095.42
743.218	17061.6	15595.5	15123.1	13346.5	9308.03	5054.08
743.423	16722.9	15553.5	15062.3	13200.3	9308.03	5063.69
743.628	16612.3	15560.3	14800	13305.3	9172.69	5027.16
743.833	16795.6	15250.4	14724.4	13286.7	9130.92	4956.98
744.038	16467.8	15212.2	14607.5	13002.2	9065.76	4845.46
744.243	16396.1	15212.2	14620.1	12882.5	8952.98	4893.53
744.448	16251.6	15160.4	14362.4	12845.2	8966.35	4848.34
744.653	16132.1	14887.5	14310.8	12744.2	8871.11	4819.5
744.857	16090.2	14989.3	14222.6	12879.5	8851.9	4855.07
745.062	15891	14635.3	14139	12488.1	8757.5	4807
745.267	15844.2	14563.9	14046.2	12430.3	8800.1	4744.51
745.472	15588.1	14534.5	14079.4	12479.3	8783.4	4832
745.677	15406.8	14336	13830.8	12240.9	8552.83	4587.8
745.882	15536.3	14282.2	13881.2	12404.7	8562.85	4638.76
746.086	15332.1	14224.5	13487.1	12203.6	8513.56	4553.19
746.291	15385.9	14078.8	13639.5	12111.4	8434.2	4537.81
746.496	15203.5	14074.9	13494	12098.7	8272.13	4583.96
746.701	15206.5	13880.3	13487.1	11966.2	8268.79	4546.46
746.906	15127.8	14026	13199.6	11803.4	8328.94	4395.52
747.11	15119.8	13919.4	13135.4	11831.8	8256.26	4393.6
747.315	14791.1	13612.4	13243.1	11706.3	8141.81	4483.01
747.52	14922.6	13655.4	13263.8	11489.5	8079.99	4355.14
747.725	14776.1	13722.9	12970.5	11662.1	7871.14	4312.84
747.929	14704.4	13526.3	12959	11567	7963.03	4421.48
748.134	14533	13379.6	12920.1	11649.4	8035.71	4285.92
748.339	14498.2	13384.5	12850.2	11324.7	7805.14	4315.72
748.544	14354.7	13156.7	12692.1	11438.5	7873.65	4236.89
748.748	14134.5	13105.8	12906.3	11159.9	7866.96	4266.69
748.953	14195.3	13052	12603.9	11298.2	7795.95	4212.85
749.158	14080.7	13016.8	12592.4	11147.1	7744.16	4194.59
749.363	14053.8	13052	12591.3	11113.7	7739.15	4077.3
749.567	13852.6	12830	12337	10971.5	7680.67	4153.25
749.772	13742	12640.3	12307.2	10840	7609.66	4052.3
749.977	13702.1	12800.7	12093	10767.5	7455.11	4040.76
750.181	13766.9	12525.9	11975	10688	7524.45	4054.22
750.386	13330.5	12480.9	11883.3	10634	7323.12	3958.08
750.591	13478.9	12268.7	11795.1	10575.2	7410.83	3986.93
750.795	13263.7	12281.4	11779.1	10488.9	7268.82	3970.58
751	13158.1	12028.2	11995.6	10541.8	7344.84	3952.32
751.205	13167.1	12276.6	11685.1	10493.8	7229.55	3926.36
751.409	13006.7	11949.9	11590	10368.2	7281.35	3869.64
751.614	12975.8	11966.6	11571.7	10416.3	7196.97	3784.07
751.819	12912	11999.8	11566	10385.8	7180.26	3781.19
752.023	12820.4	11826.7	11493.8	10089.6	7049.11	3835.02
752.228	12924	11721.1	11386.1	10013.1	6982.27	3824.45
752.433	12736.7	11699.6	11407.9	10046.4	6902.07	3763.88
752.637	12638.1	11580.3	11067.6	10052.3	6926.3	3768.69
752.842	12612.2	11482.5	10969.1	9948.32	6827.72	3691.78
753.046	12424.9	11394.5	11029.8	9890.44	6826.89	3686.97
753.251	12493.6	11412.1	11115.8	9807.06	6832.74	3731.19
753.456	12303.3	11573.4	10777.8	9756.05	6644.77	3637.94
753.66	12243.5	11198.9	10846.5	9628.51	6689.05	3607.17
753.865	12099.1	11247.8	10707.9	9629.5	6553.71	3524.49
754.069	11993.5	11158.8	10842	9569.66	6579.61	3564.87
754.274	11885.9	11105	10714.8	9464.69	6575.43	3552.37
754.479	11927.7	10948.6	10489.1	9267.51	6591.31	3536.03
754.683	11847	10921.2	10453.6	9369.53	6386.63	3480.27
754.888	11664.7	10747.1	10304.7	9289.09	6368.25	3515.84
755.092	11661.7	10680.6	10402	9226.31	6270.51	3487
755.297	11492.3	10662	10194.7	9210.61	6307.27	3436.04
755.501	11610.9	10635.6	10127.1	9218.46	6354.05	3390.86
755.706	11404.6	10557.4	10115.6	9013.43	6278.03	3317.79
755.91	11370.8	10514.4	10099.6	9047.76	6161.91	3346.63
756.115	11405.6	10479.2	9991.92	8948.68	6191.98	3314.91
756.319	11112.7	10285.6	9928.92	8875.11	6136.85	3339.9
756.524	11280.1	10417.6	9993.07	8884.92	6146.87	3366.82
756.728	11033	10213.2	9859.03	8825.08	5998.17	3295.68
756.933	11014.1	10260.1	9825.81	8769.16	6039.94	3318.75
757.137	10931.4	10255.2	9716.98	8777.99	6064.17	3252.42
757.342	10819.8	9975.56	9713.54	8647.51	5916.3	3253.38
757.546	10855.7	9947.2	9624.19	8668.12	5848.64	3213.96
757.751	10632.5	10092.9	9543.99	8615.14	5874.53	3311.06
757.955	10816.8	9903.19	9533.68	8534.7	5937.19	3153.39
758.16	10689.3	9845.5	9456.93	8489.57	5775.12	3132.24
758.364	10538.9	9710.55	9387.05	8320.84	5687.4	3165.89
758.569	10551.8	9774.11	9380.17	8224.7	5744.21	3119.74
758.773	10428.3	9705.66	9389.34	8265.91	5774.28	3115.9
758.977	10430.3	9557.02	9251.87	8115.81	5644.8	2978.42
759.182	10258.9	9489.54	9074.3	8217.84	5592.17	3014.95
759.386	10251.9	9543.33	9135.01	8078.53	5564.6	2985.15
759.591	10099.5	9334.06	9010.14	8073.63	5537.03	2977.46
759.795	9998.87	9240.18	8779.88	7988.28	5543.71	2934.19
760	9854.4	9233.33	8824.56	7957.87	5393.34	2916.89
760.204	9922.15	9099.36	8775.3	7776.39	5436.78	2906.31
760.408	9715.92	9214.75	8773	7780.31	5379.14	2914
760.613	9808.57	9098.38	8821.12	7742.05	5334.86	2858.24
760.817	9634.22	8933.12	8582.84	7764.61	5395.85	2802.48
761.022	9604.33	8893.02	8721.45	7559.59	5239.63	2864.97
761.226	9641.2	8768.83	8600.02	7633.16	5217.91	2755.37
761.43	9579.42	8873.46	8558.78	7692.02	5208.72	2796.71
761.635	9622.27	8787.41	8376.63	7569.4	5232.95	2835.17
761.839	9473.82	8855.86	8486.6	7428.13	5157.76	2772.68
762.043	9346.29	8714.07	8351.42	7535.06	5128.52	2838.05
762.248	9312.42	8596.72	8306.75	7402.63	5055.01	2756.33
762.452	9357.25	8594.76	8416.72	7401.65	5069.21	2761.14
762.656	9249.65	8446.12	8209.37	7376.14	5153.58	2749.6
762.861	9196.85	8559.56	8165.84	7233.89	4983.16	2710.19
763.065	9183.89	8394.29	8141.78	7201.52	4991.52	2754.41
763.269	9084.26	8348.33	8019.2	7125	4984	2670.77
763.474	9030.46	8336.6	8048.99	7103.42	4874.56	2714.03
763.678	9014.52	8230.98	7990.56	7138.74	4929.7	2630.39
763.882	8988.62	8159.6	7900.06	7012.19	4857.85	2608.28
764.086	8915.89	8117.55	7912.66	6964.12	4803.55	2607.32
764.291	8688.73	8073.54	7730.51	6962.16	4835.3	2551.56
764.495	8723.6	7944.46	7825.59	6885.64	4764.29	2527.52
764.699	8694.71	7984.55	7701.87	6742.41	4750.08	2520.79
764.904	8652.87	7909.26	7648.03	6863.08	4793.53	2552.52
765.108	8447.63	7926.86	7533.47	6734.56	4628.95	2497.72
765.312	8540.28	7808.53	7619.39	6729.66	4583	2502.52
765.516	8441.65	7807.55	7511.7	6715.93	4487.77	2529.44
765.721	8362.94	7745.95	7471.6	6607.03	4642.32	2435.23
765.925	8213.5	7619.8	7345.59	6696.31	4550.42	2434.26
766.129	8295.19	7667.71	7461.29	6561.91	4518.68	2386.19
766.333	8103.9	7595.35	7361.63	6516.78	4454.35	2415.04
766.537	8158.7	7519.07	7204.68	6455.96	4401.72	2377.54
766.742	8181.62	7569.92	7320.38	6472.64	4340.74	2371.77
766.946	8159.7	7508.32	7180.62	6365.71	4459.37	2366.97
767.15	8097.93	7433.02	7245.92	6320.58	4488.6	2346.78
767.354	7854.83	7396.84	7082.1	6361.78	4425.95	2426.57
767.558	7990.33	7301.98	7169.16	6303.91	4385.01	2368.89
767.763	7966.41	7301	7066.06	6268.59	4286.44	2314.09
767.967	7955.46	7303.94	7047.73	6196	4320.69	2329.47
768.171	7840.88	7265.8	6938.9	6182.26	4345.75	2309.28
768.375	7746.23	7284.38	6906.82	6219.54	4331.55	2341.97
768.579	7771.14	7087.82	6745.29	6106.73	4261.38	2281.4
768.783	7757.19	7144.54	6779.66	6140.08	4218.77	2249.68
768.987	7600.77	7053.59	6864.44	5987.04	4187.02	2299.67
769.192	7586.82	7093.69	6653.64	5996.85	4110.17	2229.49
769.396	7463.28	6950.91	6630.73	6013.53	4077.59	2129.5
769.6	7491.18	6952.87	6645.63	5961.54	4160.29	2161.23
769.804	7394.54	6806.18	6598.66	5918.37	4110.17	2162.19
770.008	7399.52	6817.92	6700.61	5862.46	4074.25	2165.07
770.212	7326.79	6832.59	6581.47	5810.46	4080.09	2215.07
770.416	7270	6742.62	6497.84	5809.48	3922.2	2170.84
770.62	7124.54	6629.18	6469.2	5846.76	3959.8	2107.39
770.825	7214.21	6632.12	6414.21	5766.32	3910.51	2109.31
771.029	7130.52	6652.65	6321.42	5618.19	3902.15	2088.16
771.233	7006.98	6503.03	6261.85	5576.98	3916.36	2067.97
771.437	7068.75	6504.01	6170.2	5516.16	3836.16	2090.08
771.641	7080.7	6527.48	6261.85	5557.36	3918.03	1995.87
771.845	6948.2	6462.94	6090.01	5621.13	3821.95	2034.32
772.049	6861.52	6484.45	6174.78	5501.45	3792.72	1975.68
772.253	7006.98	6353.42	6040.75	5483.79	3781.02	2037.21
772.457	6768.86	6299.63	6241.23	5523.03	3738.41	2052.59
772.661	6711.08	6278.12	5960.56	5441.61	3850.36	1988.18
772.865	6854.54	6383.73	6049.91	5312.11	3710.01	1964.14
773.069	6772.85	6334.84	5989.2	5396.48	3713.35	2001.63
773.273	6567.61	6230.2	6043.04	5332.72	3670.75	1950.68
773.477	6629.38	6211.62	5946.81	5271.89	3644.01	1979.52
773.681	6683.18	6196.95	5852.87	5286.61	3656.55	1932.41
773.885	6620.41	5986.7	5904.42	5228.73	3654.04	1917.99
774.089	6582.55	6124.59	5815.07	5184.59	3580.52	1862.23
774.293	6431.12	5974.97	5824.23	5053.13	3572.17	1834.35
774.497	6542.7	5929.01	5668.43	5028.61	3632.32	1983.37
774.701	6448.05	5906.52	5816.21	5119.84	3522.05	1912.22
774.905	6349.42	5960.3	5681.03	5019.78	3532.07	1839.16
775.109	6445.06	5913.36	5779.55	4972.69	3510.35	1918.95
775.313	6364.36	5750.05	5637.5	4914.81	3550.45	1732.44
775.517	6196.99	5760.81	5585.95	4926.58	3412.61	1843.97
775.721	6201.97	5783.3	5668.43	4905	3348.28	1802.62
775.925	6276.69	5700.18	5638.64	4859.87	3316.54	1827.62
776.129	6223.89	5692.36	5475.97	4789.24	3371.67	1817.05
776.333	6096.36	5606.3	5483.99	4743.14	3435.16	1724.75
776.537	6186.03	5624.88	5246.85	4782.38	3358.31	1784.36
776.74	6124.26	5577.94	5379.74	4654.85	3253.05	1731.48
776.944	6035.59	5574.03	5332.77	4759.81	3257.22	1695.91
777.148	6067.47	5481.13	5379.74	4788.26	3333.25	1800.7
777.352	5917.03	5442.99	5346.52	4652.88	3252.21	1733.4
777.556	5991.75	5480.15	5328.19	4700.95	3186.22	1736.29
777.76	5930.97	5435.17	5291.53	4667.6	3207.94	1714.18
777.964	5671.94	5370.63	5251.43	4596.97	3217.13	1705.52
778.168	5688.87	5406.81	5264.03	4536.14	3177.86	1680.53
778.372	5673.93	5324.67	5184.99	4565.57	3182.87	1706.48
778.575	5822.38	5227.85	5140.31	4453.74	3133.59	1674.76
778.779	5745.66	5396.05	5111.67	4361.53	3136.93	1648.8
778.983	5663.97	5341.29	5049.8	4556.74	3135.26	1673.8
779.187	5649.02	5253.28	4999.4	4415.48	3111.86	1576.7
779.391	5663.97	5105.62	4952.43	4382.13	3039.19	1649.76
779.595	5578.28	5267.95	4966.18	4443.93	3056.73	1611.31
779.798	5472.68	5187.76	4914.62	4377.22	3040.02	1593.04
780.002	5580.28	5089.97	4935.24	4361.53	2989.06	1635.34
780.206	5478.65	5072.37	4874.53	4318.36	2995.74	1585.35
780.41	5375.04	5101.7	4948.99	4258.52	3005.77	1600.73
780.614	5451.75	5007.83	4824.12	4297.76	2928.91	1595.92
780.817	5297.33	5029.34	4852.76	4175.14	2970.68	1558.43
781.021	5400.94	4877.77	4771.42	4056.43	2948.13	1553.62
781.225	5321.24	4956.98	4738.2	4160.42	2882.97	1514.2
781.429	5278.4	4893.41	4667.17	4101.56	2856.23	1556.51
781.633	5125.96	4897.32	4708.42	4111.37	2847.04	1492.09
781.836	5313.27	4851.36	4645.41	3993.65	2813.63	1508.44
782.04	5181.76	4849.41	4649.99	4038.78	2839.52	1445.95
782.244	5085.12	4773.13	4414	4017.2	2811.96	1466.13
782.448	5074.16	4729.12	4570.94	3959.32	2867.09	1445.95
782.651	5027.33	4682.19	4433.47	3892.61	2801.93	1438.25
782.855	5095.08	4654.8	4526.27	4058.4	2834.51	1456.52
783.059	4998.44	4664.58	4458.68	3923.02	2802.77	1432.49
783.263	4887.85	4572.66	4452.95	3952.45	2715.89	1426.72
783.466	4826.08	4549.19	4512.52	3910.27	2723.4	1445.95
783.67	4825.08	4584.4	4389.94	3857.29	2707.53	1348.84
783.874	4831.06	4550.17	4362.44	3835.71	2694.16	1409.41
784.077	4813.13	4488.56	4340.68	3849.44	2689.15	1367.11
784.281	4875.89	4520.83	4337.24	3826.88	2704.19	1422.87
784.485	4785.23	4488.56	4323.49	3781.76	2676.62	1386.34
784.688	4779.25	4465.09	4255.9	3769.98	2588.07	1390.18
784.892	4685.6	4421.09	4267.36	3731.72	2609.79	1356.54
785.096	4810.14	4384.9	4299.44	3652.26	2586.4	1320.96
785.299	4674.64	4355.57	4194.04	3589.48	2568.86	1303.66
785.503	4667.67	4307.65	4108.12	3659.13	2545.46	1277.7
785.707	4750.36	4269.51	4228.41	3658.15	2535.44	1343.08
785.91	4617.85	4268.53	4144.78	3654.22	2585.56	1356.54
786.114	4443.5	4330.14	4142.49	3543.37	2513.72	1231.55
786.318	4585.97	4216.7	4048.55	3609.1	2520.4	1249.82
786.521	4480.36	4180.52	4050.84	3407.01	2438.53	1209.44
786.725	4602.91	4185.41	3992.42	3498.25	2486.15	1313.27
786.929	4468.41	4144.34	3994.71	3458.03	2461.09	1295.97
787.132	4421.58	4024.06	3959.19	3459.01	2406.79	1229.63
787.336	4365.79	3995.7	3909.93	3479.61	2458.58	1222.9
787.539	4305.01	3988.85	3696.85	3405.05	2411.8	1252.7
787.743	4271.14	3955.61	3844.63	3356	2404.28	1249.82
787.947	4307	3986.9	3877.86	3386.41	2357.5	1185.41
788.15	4134.65	3917.47	3804.54	3292.24	2354.99	1195.02
788.354	4228.3	3904.75	3763.3	3304.01	2319.07	1160.41
788.557	4178.48	3857.82	3765.59	3280.46	2339.96	1169.06
788.761	4157.56	3948.76	3739.24	3240.24	2290.67	1188.29
788.964	4152.58	3805.99	3793.08	3260.84	2200.44	1166.18
789.168	4074.87	3810.88	3678.52	3258.88	2226.34	1189.25
789.371	4127.67	3847.06	3695.71	3241.22	2279.81	1129.64
789.575	4196.42	3783.5	3655.61	3238.28	2223.83	1159.45
789.778	4085.83	3755.14	3671.65	3118.6	2217.99	1137.34
789.982	4045.97	3754.16	3592.6	3141.16	2179.56	1146.95
790.186	4002.14	3703.31	3573.13	3195.12	2235.53	1156.56
790.389	3979.22	3708.2	3623.53	3181.38	2174.55	1101.76
790.593	3927.41	3716.02	3523.87	3169.61	2192.09	1155.6
790.796	3982.21	3724.82	3505.54	3096.04	2215.48	1155.6
791	3952.32	3567.38	3460.86	3006.76	2157	1091.19
791.203	3930.4	3718.95	3544.49	3073.47	2172.04	1118.11
791.407	3880.59	3543.91	3393.27	3021.48	2140.29	1068.12
791.61	3846.71	3543.91	3487.21	2989.11	2080.98	1095.03
791.813	3830.77	3590.85	3379.52	3002.84	2094.35	1068.12
792.017	3746.09	3587.92	3358.9	2988.13	2105.21	1077.73
792.22	3739.11	3484.26	3368.06	2931.23	2060.93	1097.92
792.424	3760.04	3397.22	3431.07	2974.39	2056.75	1021.01
792.627	3697.27	3464.7	3378.37	2906.7	2067.61	1044.08
792.831	3720.18	3436.34	3326.82	2845.88	2006.63	1086.38
793.034	3651.44	3384.51	3321.09	2853.73	2001.62	991.203
793.238	3669.37	3483.28	3295.89	2859.61	2027.52	1014.28
793.441	3634.5	3346.37	3168.73	2866.48	1959.01	1071.96
793.644	3550.81	3274.01	3174.46	2792.91	1991.59	1002.74
793.848	3533.88	3348.33	3204.24	2786.04	2030.86	1017.16
794.051	3642.47	3295.52	3129.78	2790.95	1917.24	1012.35
794.255	3528.89	3286.72	3124.05	2712.47	1926.43	990.242
794.458	3496.02	3174.26	3073.64	2769.36	1915.57	1021.01
794.661	3490.04	3247.61	3120.61	2740.91	1867.12	960.439
794.865	3556.79	3226.09	3019.8	2653.61	1923.09	988.319
795.068	3432.25	3153.73	3045	2651.64	1893.02	893.141
795.272	3375.46	3215.34	3150.4	2649.68	1890.51	952.747
795.475	3408.34	3159.59	3112.6	2615.35	1857.93	980.628
795.678	3416.31	3151.77	3032.4	2615.35	1827.86	894.102
795.882	3389.41	3130.26	2993.45	2590.82	1850.41	921.983
796.085	3382.44	3147.86	2940.76	2628.1	1867.95	934.481
796.288	3239.97	3020.73	2975.12	2551.58	1795.27	915.253
796.492	3231	3057.89	2964.81	2576.11	1789.43	878.72
796.695	3299.75	3088.21	2917.84	2593.76	1814.49	937.365
796.898	3334.62	3039.31	2990.02	2552.56	1811.98	912.369
797.102	3258.9	3034.42	2897.22	2530.98	1793.6	948.902
797.305	3219.05	2977.71	2901.8	2492.72	1727.61	880.642
797.508	3190.15	2995.31	2862.85	2552.56	1751.83	916.214
797.712	3149.3	2907.3	2826.2	2469.18	1761.02	911.407
797.915	3144.32	2894.58	2749.44	2453.48	1777.73	890.256
798.118	3114.43	2901.43	2786.1	2423.07	1710.9	830.65
798.321	3131.37	2927.83	2711.64	2418.16	1704.22	887.372
798.525	3094.51	2890.67	2750.59	2404.43	1710.06	870.067
798.728	3101.48	2890.67	2792.97	2382.85	1625.69	871.028
798.931	3025.76	2787.01	2767.77	2360.29	1689.18	912.369
799.134	3042.7	2801.68	2689.87	2400.51	1637.38	848.916
799.338	2966.98	2863.29	2668.1	2336.74	1629.03	816.229
799.541	3013.81	2832.98	2687.58	2369.11	1603.97	773.927
799.744	2984.91	2783.1	2765.48	2395.6	1674.98	858.53
799.947	2970.97	2732.25	2636.03	2302.41	1580.58	806.615
800.151	2958.01	2749.85	2626.86	2289.65	1595.61	881.604
800.354	2937.09	2783.1	2569.58	2262.19	1598.12	840.264
800.557	2893.26	2690.2	2608.53	2279.84	1592.27	819.113
800.76	2888.27	2653.04	2537.5	2245.51	1558.86	833.534
800.963	2862.37	2655	2510.01	2175.86	1561.36	781.618
801.167	2840.45	2640.33	2527.19	2243.55	1551.34	777.773
801.37	2836.47	2664.78	2523.76	2243.55	1546.33	797.001
801.573	2719.9	2622.73	2443.56	2118.96	1537.97	758.545
801.776	2783.66	2596.32	2485.95	2123.86	1529.62	747.008
801.979	2718.9	2582.63	2483.66	2215.1	1491.19	797.962
802.183	2713.92	2540.58	2498.55	2115.04	1502.88	797.001
802.386	2694.99	2474.09	2426.38	2148.39	1485.34	784.502
802.589	2721.89	2567.97	2519.17	2123.86	1467.8	734.51
802.792	2709.94	2531.78	2417.22	2094.43	1487.85	742.201
802.995	2675.07	2444.75	2413.78	2104.24	1409.32	696.054
803.198	2637.21	2521.03	2428.67	2122.88	1476.99	797.962
803.401	2708.94	2500.49	2421.8	2001.24	1460.28	765.274
803.605	2657.13	2512.23	2405.76	2107.19	1438.56	718.166
803.808	2621.27	2401.72	2317.55	2022.82	1387.6	700.861
804.011	2616.28	2422.26	2418.36	2072.85	1422.69	728.741
804.214	2562.48	2415.41	2303.8	2014.97	1417.67	722.973
804.417	2576.43	2391.94	2280.89	2101.3	1398.46	728.741
804.62	2538.57	2423.24	2263.71	2012.03	1363.37	672.98
804.823	2548.54	2383.14	2299.22	1975.73	1421.85	689.324
805.026	2588.39	2263.84	2255.69	1987.51	1419.34	709.513
805.229	2475.81	2328.38	2246.52	1919.82	1319.1	628.756
805.432	2528.61	2315.67	2206.43	1882.54	1367.55	699.899
805.635	2458.87	2367.5	2200.7	1972.79	1306.57	663.366
805.838	2529.61	2284.37	2177.79	1914.91	1319.1	660.482
806.042	2423	2268.73	2185.8	1875.67	1317.43	677.787
806.245	2467.84	2256.02	2145.71	1909.03	1339.98	693.169
806.448	2422.01	2282.42	2184.66	1847.22	1344.16	697.015
806.651	2341.3	2145.51	2099.88	1929.63	1335.8	634.524
806.854	2346.29	2243.3	2175.49	1847.22	1344.16	632.601
807.057	2379.16	2258.95	2159.46	1825.64	1299.88	647.022
807.26	2329.35	2184.63	2125.09	1818.77	1257.28	631.64

## Sheet: Fig. 3d
focused excitation					Defocused excitation					Widefield excitation
		the fitting curve					the fitting curve					the fitting curve
Delay time/us	PL intensity/Nor.	Delay time/us	PL intensity/Nor.		Delay time/us	PL intensity/Nor.	Delay time/us	PL intensity/Nor.		Delay time/us	PL intensity/Nor.	Delay time/us	PL intensity/Nor.
0	1	0	1		0	1	0	1.059		0	0.97311	0	0.90824
1	0.91952	2.5	0.95742		1	0.99384	2.5	1.03984		15	0.96483	10.0751	0.89985
2	0.91426	5	0.91823		2	0.97651	5	1.02131		30	0.90691	20.1502	0.89157
3	0.83107	7.5	0.88202		3	0.93146	7.5	1.00339		45	0.90898	30.2252	0.88339
4	0.80823	10	0.84848		4	0.93908	10	0.98604		60	1	40.3003	0.8753
5	0.8017	12.5	0.81732		5	0.93649	12.5	0.96925		75	0.92346	50.3754	0.86732
6	0.76291	15	0.7883		6	0.89663	15	0.95297		90	0.77246	60.4504	0.85943
7	0.73337	17.5	0.7612		7	0.92401	17.5	0.9372		105	0.83451	70.5255	0.85164
8	0.74062	20	0.73584		8	0.90959	20	0.9219		120	0.81797	80.6006	0.84395
9	0.71796	22.5	0.71207		9	0.88529	22.5	0.90706		135	0.79314	90.6757	0.83635
10	0.6973	25	0.68972		10	0.878	25	0.89265		150	0.7828	100.751	0.82884
11	0.66757	27.5	0.66869		11	0.87103	27.5	0.87866		165	0.83038	110.826	0.82143
12	0.66087	30	0.64886		12	0.86228	30	0.86507		180	0.7497	120.901	0.8141
13	0.65706	32.5	0.63012		13	0.86309	32.5	0.85187		195	0.7166	130.976	0.80686
14	0.6547	35	0.6124		14	0.85839	35	0.83903		210	0.71867	141.051	0.79972
15	0.63132	37.5	0.59561		15	0.82016	37.5	0.82655		225	0.7497	151.126	0.79266
16	0.61773	40	0.57968		16	0.83798	40	0.8144		240	0.73315	161.201	0.78569
17	0.59561	42.5	0.56455		17	0.84576	42.5	0.80258		255	0.73315	171.276	0.7788
18	0.58057	45	0.55015		18	0.81562	45	0.79107		270	0.72074	181.351	0.77199
19	0.59525	47.5	0.53644		19	0.81918	47.5	0.77986		285	0.72695	191.426	0.76527
20	0.58619	50	0.52337		20	0.80736	50	0.76894		300	0.66282	201.501	0.75864
21	0.57568	52.5	0.51089		21	0.82858	52.5	0.75829		315	0.69799	211.577	0.75208
22	0.54849	55	0.49897		22	0.80055	55	0.74792		330	0.70419	221.652	0.7456
23	0.58365	57.5	0.48757		23	0.7871	57.5	0.7378		345	0.68971	231.727	0.73921
24	0.5474	60	0.47665		24	0.79018	60	0.72793		360	0.66903	241.802	0.73289
25	0.52909	62.5	0.46619		25	0.76572	62.5	0.7183		375	0.63386	251.877	0.72664
26	0.53979	65	0.45616		26	0.78078	65	0.70891		390	0.62766	261.952	0.72048
27	0.54178	67.5	0.44653		27	0.7769	67.5	0.69974		405	0.61524	272.027	0.71439
28	0.499	70	0.43728		28	0.77268	70	0.69078		420	0.61731	282.102	0.70837
29	0.52873	72.5	0.42839		29	0.76118	72.5	0.68203		435	0.65248	292.177	0.70243
30	0.50788	75	0.41983		30	0.76037	75	0.67349		450	0.64834	302.252	0.69656
31	0.52547	77.5	0.41159		31	0.74546	77.5	0.66514		465	0.5718	312.327	0.69076
32	0.50734	80	0.40366		32	0.76345	80	0.65698		480	0.57594	322.402	0.68504
33	0.49846	82.5	0.396		33	0.75616	82.5	0.649		495	0.59663	332.477	0.67938
34	0.48396	85	0.38862		34	0.75049	85	0.6412		510	0.5656	342.553	0.67379
35	0.49284	87.5	0.3815		35	0.71598	87.5	0.63358		525	0.58008	352.628	0.66827
36	0.48051	90	0.37462		36	0.72878	90	0.62612		540	0.60697	362.703	0.66282
37	0.4923	92.5	0.36797		37	0.70561	92.5	0.61882		555	0.53457	372.778	0.65744
38	0.472	95	0.36154		38	0.71517	95	0.61168		570	0.56767	382.853	0.65212
39	0.45949	97.5	0.35532		39	0.71241	97.5	0.60469		585	0.5263	392.928	0.64687
40	0.46783	100	0.34929		40	0.71565	100	0.59785		600	0.57594	403.003	0.64168
41	0.46855	102.5	0.34346		41	0.6975	102.5	0.59116		615	0.52216	413.078	0.63655
42	0.44589	105	0.33781		42	0.69669	105	0.5846		630	0.50147	423.153	0.63149
43	0.45623	107.5	0.33233		43	0.68211	107.5	0.57818		645	0.47872	433.228	0.62648
44	0.45151	110	0.32702		44	0.69151	110	0.57189		660	0.50768	443.303	0.62154
45	0.43683	112.5	0.32187		45	0.67628	112.5	0.56573		675	0.50561	453.378	0.61666
46	0.44916	115	0.31687		46	0.68843	115	0.55969		690	0.53043	463.453	0.61184
47	0.44553	117.5	0.31201		47	0.68146	117.5	0.55378		705	0.47872	473.529	0.60708
48	0.43864	120	0.30729		48	0.67758	120	0.54799		720	0.48079	483.604	0.60238
49	0.43738	122.5	0.3027		49	0.67417	122.5	0.54231		735	0.51388	493.679	0.59773
50	0.42306	125	0.29825		50	0.67401	125	0.53674		750	0.46631	503.754	0.59315
51	0.42269	127.5	0.29391		51	0.67369	127.5	0.53128		765	0.49734	513.829	0.58861
52	0.4149	130	0.28969		52	0.66948	130	0.52593		780	0.44562	523.904	0.58414
53	0.42016	132.5	0.28559		53	0.66559	132.5	0.52068		795	0.50975	533.979	0.57971
54	0.41091	135	0.28159		54	0.65554	135	0.51553		810	0.45803	544.054	0.57535
55	0.40221	137.5	0.2777		55	0.63156	137.5	0.51048		825	0.43735	554.129	0.57103
56	0.41508	140	0.27392		56	0.63108	140	0.50553		840	0.45596	564.204	0.56677
57	0.40656	142.5	0.27022		57	0.63918	142.5	0.50067		855	0.40425	574.279	0.56256
58	0.40257	145	0.26662		58	0.6455	145	0.4959		870	0.40218	584.354	0.5584
59	0.40584	147.5	0.26311		59	0.63885	147.5	0.49122		885	0.48906	594.429	0.55429
60	0.38572	150	0.25969		60	0.62913	150	0.48663		900	0.39184	604.505	0.55024
61	0.39859	152.5	0.25635		61	0.64501	152.5	0.48212		915	0.42287	614.58	0.54623
62	0.39768	155	0.2531		62	0.62443	155	0.47769		930	0.46217	624.655	0.54227
63	0.38554	157.5	0.24992		63	0.628	157.5	0.47335		945	0.41459	634.73	0.53836
64	0.38354	160	0.24682		64	0.62071	160	0.46909		960	0.40011	644.805	0.5345
65	0.37249	162.5	0.24379		65	0.61536	162.5	0.4649		975	0.36288	654.88	0.53068
66	0.37212	165	0.24083		66	0.62006	165	0.46079		990	0.4208	664.955	0.52691
67	0.36958	167.5	0.23794		67	0.61957	167.5	0.45675		1005	0.42494	675.03	0.52319
68	0.37557	170	0.23511		68	0.61325	170	0.45278		1020	0.37529	685.105	0.51951
69	0.37285	172.5	0.23235		69	0.59835	172.5	0.44888		1035	0.42287	695.18	0.51588
70	0.36958	175	0.22965		70	0.62395	175	0.44506		1050	0.39184	705.255	0.51229
71	0.36252	177.5	0.22701		71	0.5943	177.5	0.4413		1065	0.37322	715.33	0.50875
72	0.36088	180	0.22443		72	0.60094	180	0.4376		1080	0.43114	725.405	0.50525
73	0.36813	182.5	0.22191		73	0.61698	182.5	0.43397		1095	0.34633	735.48	0.50179
74	0.37285	185	0.21944		74	0.60386	185	0.4304		1110	0.39804	745.556	0.49838
75	0.36687	187.5	0.21702		75	0.58506	187.5	0.42689		1125	0.39391	755.631	0.49501
76	0.35672	190	0.21466		76	0.57923	190	0.42345		1140	0.37529	765.706	0.49167
77	0.35037	192.5	0.21235		77	0.59025	192.5	0.42006		1155	0.35254	775.781	0.48838
78	0.3578	195	0.21008		78	0.57421	195	0.41673		1170	0.36081	785.856	0.48513
79	0.34475	197.5	0.20786		79	0.57971	197.5	0.41345		1185	0.32771	795.931	0.48192
80	0.34548	200	0.20569		80	0.57615	200	0.41023		1200	0.36288	806.006	0.47875
81	0.3317	202.5	0.20356		81	0.56448	202.5	0.40706		1215	0.3877	816.081	0.47561
82	0.34892	205	0.20148		82	0.58296	205	0.40395		1230	0.37943	826.156	0.47252
83	0.34512	207.5	0.19944		83	0.5708	207.5	0.40089		1245	0.34012	836.231	0.46946
84	0.33823	210	0.19744		84	0.57016	210	0.39787		1260	0.34633	846.306	0.46644
85	0.3308	212.5	0.19548		85	0.56011	212.5	0.39491		1275	0.38356	856.381	0.46346
86	0.34131	215	0.19355		86	0.54618	215	0.392		1290	0.39184	866.456	0.46051
87	0.34185	217.5	0.19167		87	0.56562	217.5	0.38913		1305	0.33392	876.532	0.4576
88	0.30886	220	0.18982		88	0.57534	220	0.38631		1320	0.30703	886.607	0.45473
89	0.35345	222.5	0.18801		89	0.55557	222.5	0.38353		1335	0.34219	896.682	0.45189
90	0.33496	225	0.18623		90	0.55395	225	0.3808		1350	0.30082	906.757	0.44909
91	0.3279	227.5	0.18449		91	0.55833	227.5	0.37811		1365	0.37115	916.832	0.44632
92	0.31829	230	0.18278		92	0.55379	230	0.37547		1380	0.39184	926.907	0.44358
93	0.32735	232.5	0.18111		93	0.56319	232.5	0.37286		1395	0.32564	936.982	0.44088
94	0.3221	235	0.17946		94	0.53678	235	0.3703		1410	0.34012	947.057	0.43821
95	0.30361	237.5	0.17785		95	0.54358	237.5	0.36778		1425	0.34219	957.132	0.43557
96	0.31593	240	0.17626		96	0.53953	240	0.3653		1440	0.3546	967.207	0.43296
97	0.31194	242.5	0.17471		97	0.5525	242.5	0.36285		1455	0.33392	977.282	0.43039
98	0.31013	245	0.17318		98	0.53548	245	0.36044		1470	0.29462	987.357	0.42785
99	0.32953	247.5	0.17168		99	0.53889	247.5	0.35807		1485	0.34633	997.432	0.42534
100	0.31485	250	0.17021		100	0.51847	250	0.35574		1500	0.35874	1007.51	0.42286
101	0.29654	252.5	0.16877		101	0.53775	252.5	0.35344		1515	0.34219	1017.58	0.42041
102	0.30506	255	0.16735		102	0.52398	255	0.35118		1530	0.32564	1027.66	0.41799
103	0.29436	257.5	0.16595		103	0.52447	257.5	0.34895		1545	0.31323	1037.73	0.4156
104	0.30995	260	0.16458		104	0.53564	260	0.34675		1560	0.29875	1047.81	0.41324
105	0.30234	262.5	0.16324		105	0.51312	262.5	0.34459		1575	0.36288	1057.88	0.41091
106	0.29328	265	0.16192		106	0.51831	265	0.34245		1590	0.32564	1067.96	0.4086
107	0.29183	267.5	0.16062		107	0.50713	267.5	0.34035		1605	0.33392	1078.03	0.40633
108	0.2824	270	0.15935		108	0.50081	270	0.33828		1620	0.3484	1088.11	0.40408
109	0.29962	272.5	0.15809		109	0.51831	272.5	0.33625		1635	0.29668	1098.18	0.40186
110	0.29799	275	0.15686		110	0.51523	275	0.33424		1650	0.32978	1108.26	0.39967
111	0.30614	277.5	0.15565		111	0.50778	277.5	0.33226		1665	0.3877	1118.33	0.3975
112	0.30778	280	0.15446		112	0.50988	280	0.3303		1680	0.33392	1128.41	0.39536
113	0.29473	282.5	0.15329		113	0.50292	282.5	0.32838		1695	0.31737	1138.48	0.39325
114	0.27859	285	0.15214		114	0.50794	285	0.32649		1710	0.30289	1148.56	0.39116
115	0.28748	287.5	0.15101		115	0.49238	287.5	0.32462		1725	0.30496	1158.63	0.3891
116	0.28457	290	0.1499		116	0.48412	290	0.32277		1740	0.30289	1168.71	0.38706
117	0.29599	292.5	0.1488		117	0.49417	292.5	0.32096		1755	0.26979	1178.78	0.38505
118	0.28439	295	0.14773		118	0.48607	295	0.31917		1770	0.27393	1188.86	0.38307
119	0.28911	297.5	0.14667		119	0.49741	297.5	0.3174		1785	0.28634	1198.93	0.3811
120	0.28675	300	0.14563		120	0.50324	300	0.31566		1800	0.32151	1209.01	0.37916
121	0.27624	302.5	0.1446		121	0.49449	302.5	0.31394		1815	0.32358	1219.08	0.37725
122	0.29346	305	0.1436		122	0.48558	305	0.31225		1830	0.23049	1229.16	0.37536
123	0.27968	307.5	0.1426		123	0.48315	307.5	0.31058		1845	0.30703	1239.23	0.37349
124	0.27533	310	0.14163		124	0.48769	310	0.30893		1860	0.3091	1249.31	0.37164
125	0.26301	312.5	0.14067		125	0.47003	312.5	0.30731		1875	0.32564	1259.38	0.36982
126	0.28149	315	0.13973		126	0.46549	315	0.30571		1890	0.30289	1269.46	0.36802
127	0.27805	317.5	0.1388		127	0.46792	317.5	0.30412		1905	0.30703	1279.53	0.36624
128	0.27515	320	0.13788		128	0.48882	320	0.30256		1920	0.26772	1289.61	0.36448
129	0.26881	322.5	0.13698		129	0.49012	322.5	0.30102		1935	0.31323	1299.68	0.36275
130	0.26264	325	0.13609		130	0.47246	325	0.2995		1950	0.28427	1309.76	0.36103
131	0.26699	327.5	0.13522		131	0.4676	327.5	0.29801		1965	0.30703	1319.83	0.35934
132	0.27805	330	0.13436		132	0.46549	330	0.29653		1980	0.276	1329.91	0.35767
133	0.26083	332.5	0.13351		133	0.46241	332.5	0.29507		1995	0.25324	1339.98	0.35602
134	0.26808	335	0.13268		134	0.47829	335	0.29363		2010	0.30082	1350.06	0.35438
135	0.2592	337.5	0.13186		135	0.45868	337.5	0.2922		2025	0.29668	1360.14	0.35277
136	0.26609	340	0.13105		136	0.45204	340	0.2908		2040	0.28634	1370.21	0.35118
137	0.26844	342.5	0.13026		137	0.44961	342.5	0.28941		2055	0.27393	1380.29	0.34961
138	0.26953	345	0.12947		138	0.46905	345	0.28805		2070	0.27186	1390.36	0.34805
139	0.25938	347.5	0.1287		139	0.45868	347.5	0.28669		2085	0.26979	1400.44	0.34652
140	0.25612	350	0.12794		140	0.44783	350	0.28536		2100	0.25117	1410.51	0.345
141	0.25412	352.5	0.12719		141	0.44929	352.5	0.28404		2115	0.28841	1420.59	0.34351
142	0.26373	355	0.12645		142	0.45366	355	0.28274		2130	0.30496	1430.66	0.34203
143	0.25304	357.5	0.12572		143	0.43633	357.5	0.28146		2145	0.276	1440.74	0.34057
144	0.26373	360	0.125		144	0.44475	360	0.28019		2160	0.276	1450.81	0.33912
145	0.2505	362.5	0.1243		145	0.44686	362.5	0.27894		2175	0.28427	1460.89	0.3377
146	0.26101	365	0.1236		146	0.44961	365	0.2777		2190	0.2822	1470.96	0.33629
147	0.25231	367.5	0.12291		147	0.45723	367.5	0.27648		2205	0.27186	1481.04	0.3349
148	0.25068	370	0.12224		148	0.44086	370	0.27527		2220	0.276	1491.11	0.33353
149	0.23908	372.5	0.12157		149	0.43924	372.5	0.27408		2235	0.27393	1501.19	0.33217
150	0.25467	375	0.12091		150	0.42806	375	0.2729		2250	0.276	1511.26	0.33083
151	0.25412	377.5	0.12026		151	0.45123	377.5	0.27173		2265	0.26152	1521.34	0.32951
152	0.25467	380	0.11962		152	0.44167	380	0.27058		2280	0.25738	1531.41	0.3282
153	0.23781	382.5	0.11899		153	0.43422	382.5	0.26944		2295	0.32564	1541.49	0.32691
154	0.25086	385	0.11837		154	0.44783	385	0.26832		2310	0.26359	1551.56	0.32563
155	0.25485	387.5	0.11776		155	0.42758	387.5	0.26721		2325	0.24497	1561.64	0.32437
156	0.25702	390	0.11715		156	0.41866	390	0.26611		2340	0.27186	1571.71	0.32313
157	0.24434	392.5	0.11656		157	0.43762	392.5	0.26503		2355	0.25738	1581.79	0.3219
158	0.25068	395	0.11597		158	0.43146	395	0.26396		2370	0.29875	1591.86	0.32068
159	0.24579	397.5	0.11539		159	0.43406	397.5	0.26289		2385	0.25738	1601.94	0.31948
160	0.23908	400	0.11481		160	0.41575	400	0.26185		2400	0.29255	1612.01	0.3183
161	0.2398	402.5	0.11425		161	0.41818	402.5	0.26081		2415	0.25324	1622.09	0.31713
162	0.2311	405	0.11369		162	0.4198	405	0.25979		2430	0.2429	1632.16	0.31597
163	0.23274	407.5	0.11314		163	0.42547	407.5	0.25877		2445	0.29462	1642.24	0.31483
164	0.24651	410	0.1126		164	0.41397	410	0.25777		2460	0.26772	1652.31	0.3137
165	0.2273	412.5	0.11206		165	0.4279	412.5	0.25678		2475	0.26979	1662.39	0.31259
166	0.24053	415	0.11153		166	0.42191	415	0.2558		2490	0.29668	1672.46	0.31149
167	0.24832	417.5	0.11101		167	0.42855	417.5	0.25483		2505	0.25324	1682.54	0.3104
168	0.23962	420	0.1105		168	0.41996	420	0.25387		2520	0.30703	1692.61	0.30932
169	0.2331	422.5	0.10999		169	0.42174	422.5	0.25292		2535	0.26152	1702.69	0.30826
170	0.23962	425	0.10949		170	0.40376	425	0.25199		2550	0.23876	1712.76	0.30722
171	0.21932	427.5	0.10899		171	0.43227	427.5	0.25106		2565	0.2822	1722.84	0.30618
172	0.23201	430	0.1085		172	0.41915	430	0.25014		2580	0.26152	1732.91	0.30516
173	0.2273	432.5	0.10802		173	0.42644	432.5	0.24923		2595	0.25117	1742.99	0.30415
174	0.22802	435	0.10754		174	0.41186	435	0.24833		2610	0.27807	1753.06	0.30315
175	0.22005	437.5	0.10707		175	0.42936	437.5	0.24744		2625	0.28841	1763.14	0.30217
176	0.22132	440	0.10661		176	0.39971	440	0.24656		2640	0.27393	1773.21	0.30119
177	0.22965	442.5	0.10615		177	0.40424	442.5	0.24569		2655	0.25738	1783.29	0.30023
178	0.22984	445	0.10569		178	0.41251	445	0.24483		2670	0.25531	1793.36	0.29928
179	0.22041	447.5	0.10525		179	0.41056	447.5	0.24398		2685	0.27186	1803.44	0.29834
180	0.22712	450	0.1048		180	0.3882	450	0.24313		2700	0.27393	1813.51	0.29742
181	0.2215	452.5	0.10437		181	0.39695	452.5	0.2423		2715	0.24497	1823.59	0.2965
182	0.21497	455	0.10393		182	0.39452	455	0.24147		2730	0.26772	1833.66	0.2956
183	0.22748	457.5	0.10351		183	0.39323	457.5	0.24065		2745	0.24083	1843.74	0.29471
184	0.22277	460	0.10309		184	0.38869	460	0.23984		2760	0.29255	1853.81	0.29382
185	0.21987	462.5	0.10267		185	0.40003	462.5	0.23904		2775	0.24911	1863.89	0.29295
186	0.22222	465	0.10226		186	0.40149	465	0.23824		2790	0.26772	1873.96	0.29209
187	0.22132	467.5	0.10185		187	0.3976	467.5	0.23746		2805	0.24083	1884.04	0.29124
188	0.23419	470	0.10145		188	0.37994	470	0.23668		2820	0.27393	1894.11	0.2904
189	0.2099	472.5	0.10105		189	0.38334	472.5	0.2359		2835	0.26152	1904.19	0.28957
190	0.22132	475	0.10066		190	0.38885	475	0.23514		2850	0.24497	1914.26	0.28875
191	0.22258	477.5	0.10027		191	0.39047	477.5	0.23438		2865	0.276	1924.34	0.28795
192	0.20881	480	0.09989		192	0.39274	480	0.23363		2880	0.27393	1934.41	0.28715
193	0.21805	482.5	0.09951		193	0.38642	482.5	0.23289		2895	0.24497	1944.49	0.28636
194	0.20718	485	0.09913		194	0.40117	485	0.23216		2910	0.29048	1954.56	0.28558
195	0.20827	487.5	0.09876		195	0.38124	487.5	0.23143		2925	0.21601	1964.64	0.28481
196	0.21425	490	0.09839		196	0.38658	490	0.2307		2940	0.25324	1974.71	0.28405
197	0.21769	492.5	0.09803		197	0.37751	492.5	0.22999		2955	0.2822	1984.79	0.28329
198	0.21098	495	0.09767		198	0.37767	495	0.22928		2970	0.26772	1994.86	0.28255
199	0.20718	497.5	0.09732		199	0.39064	497.5	0.22858		2985	0.24911	2004.94	0.28182
200	0.20174	500	0.09697		200	0.38853	500	0.22788		3000	0.24911	2015.02	0.28109
201	0.20663	502.5	0.09662		201	0.37622	502.5	0.22719		3015	0.23669	2025.09	0.28038
202	0.19884	505	0.09628		202	0.37929	505	0.22651		3030	0.2098	2035.17	0.27967
203	0.21062	507.5	0.09594		203	0.37929	507.5	0.22583		3045	0.26152	2045.24	0.27897
204	0.21425	510	0.0956		204	0.36909	510	0.22516		3060	0.24083	2055.32	0.27828
205	0.20627	512.5	0.09527		205	0.36682	512.5	0.22449		3075	0.23256	2065.39	0.2776
206	0.20663	515	0.09494		206	0.37087	515	0.22383		3090	0.25324	2075.47	0.27693
207	0.20845	517.5	0.09462		207	0.37216	517.5	0.22318		3105	0.23463	2085.54	0.27627
208	0.20609	520	0.09429		208	0.3652	520	0.22253		3120	0.25738	2095.62	0.27561
209	0.19703	522.5	0.09398		209	0.37476	522.5	0.22189		3135	0.28427	2105.69	0.27496
210	0.20174	525	0.09366		210	0.37135	525	0.22125		3150	0.24911	2115.77	0.27432
211	0.19286	527.5	0.09335		211	0.38561	527.5	0.22062		3165	0.22842	2125.84	0.27369
212	0.19975	530	0.09304		212	0.38399	530	0.21999		3180	0.26359	2135.92	0.27306
213	0.20011	532.5	0.09273		213	0.36325	532.5	0.21937		3195	0.25738	2145.99	0.27245
214	0.20319	535	0.09243		214	0.37459	535	0.21876		3210	0.25738	2156.07	0.27184
215	0.19395	537.5	0.09213		215	0.36423	537.5	0.21814		3225	0.2429	2166.14	0.27123
216	0.19956	540	0.09184		216	0.34721	540	0.21754		3240	0.21394	2176.22	0.27064
217	0.19213	542.5	0.09154		217	0.36552	542.5	0.21694		3255	0.24911	2186.29	0.27005
218	0.19123	545	0.09125		218	0.36406	545	0.21634		3270	0.24911	2196.37	0.26947
219	0.19648	547.5	0.09096		219	0.36309	547.5	0.21575		3285	0.24704	2206.44	0.2689
220	0.20446	550	0.09068		220	0.36601	550	0.21516		3300	0.2429	2216.52	0.26833
221	0.19884	552.5	0.0904		221	0.3652	552.5	0.21458		3315	0.26359	2226.59	0.26777
222	0.20917	555	0.09012		222	0.36795	555	0.214		3330	0.2822	2236.67	0.26722
223	0.20283	557.5	0.08984		223	0.35353	557.5	0.21343		3345	0.24911	2246.74	0.26667
224	0.207	560	0.08957		224	0.36536	560	0.21286		3360	0.2429	2256.82	0.26614
225	0.19793	562.5	0.0893		225	0.37152	562.5	0.2123		3375	0.25738	2266.89	0.2656
226	0.1925	565	0.08903		226	0.35305	565	0.21174		3390	0.27393	2276.97	0.26508
227	0.19666	567.5	0.08876		227	0.35985	567.5	0.21118		3405	0.23049	2287.04	0.26456
228	0.20555	570	0.0885		228	0.36244	570	0.21063		3420	0.26152	2297.12	0.26404
229	0.19956	572.5	0.08824		229	0.36714	572.5	0.21009		3435	0.23876	2307.19	0.26354
230	0.20029	575	0.08798		230	0.35985	575	0.20954		3450	0.23876	2317.27	0.26304
231	0.18833	577.5	0.08772		231	0.3477	577.5	0.209		3465	0.23256	2327.34	0.26254
232	0.20102	580	0.08747		232	0.36423	580	0.20847		3480	0.24704	2337.42	0.26205
233	0.19648	582.5	0.08721		233	0.35337	582.5	0.20794		3495	0.26565	2347.49	0.26157
234	0.19558	585	0.08696		234	0.33377	585	0.20741		3510	0.25945	2357.57	0.2611
235	0.19576	587.5	0.08672		235	0.34057	587.5	0.20689		3525	0.22428	2367.64	0.26062
236	0.19993	590	0.08647		236	0.34576	590	0.20637		3540	0.25945	2377.72	0.26016
237	0.18796	592.5	0.08623		237	0.34754	592.5	0.20586		3555	0.23049	2387.79	0.2597
238	0.1867	595	0.08599		238	0.33377	595	0.20534		3570	0.23256	2397.87	0.25925
239	0.19376	597.5	0.08575		239	0.32923	597.5	0.20484		3585	0.23669	2407.94	0.2588
240	0.19558	600	0.08551		240	0.34316	600	0.20433		3600	0.22221	2418.02	0.25836
241	0.18869	602.5	0.08528		241	0.35418	602.5	0.20383		3615	0.25117	2428.09	0.25792
242	0.18506	605	0.08504		242	0.34041	605	0.20333		3630	0.20773	2438.17	0.25749
243	0.19503	607.5	0.08481		243	0.34008	607.5	0.20284		3645	0.22842	2448.24	0.25706
244	0.19105	610	0.08459		244	0.33717	610	0.20235		3660	0.23049	2458.32	0.25664
245	0.18978	612.5	0.08436		245	0.33944	612.5	0.20186		3675	0.23049	2468.39	0.25622
246	0.18053	615	0.08413		246	0.34689	615	0.20138		3690	0.23876	2478.47	0.25581
247	0.1809	617.5	0.08391		247	0.33879	617.5	0.2009		3705	0.276	2488.54	0.2554
248	0.18978	620	0.08369		248	0.3362	620	0.20042		3720	0.25945	2498.62	0.255
249	0.18742	622.5	0.08347		249	0.349	622.5	0.19995		3735	0.25324	2508.69	0.25461
250	0.19105	625	0.08325		250	0.3336	625	0.19948		3750	0.26152	2518.77	0.25422
251	0.19811	627.5	0.08304		251	0.3383	627.5	0.19901		3765	0.22842	2528.84	0.25383
252	0.18035	630	0.08282		252	0.32696	630	0.19854		3780	0.21601	2538.92	0.25345
253	0.17818	632.5	0.08261		253	0.34349	632.5	0.19808		3795	0.2429	2548.99	0.25307
254	0.18398	635	0.0824		254	0.32793	635	0.19762		3810	0.25531	2559.07	0.2527
255	0.17655	637.5	0.08219		255	0.32842	637.5	0.19717		3825	0.22221	2569.14	0.25233
256	0.178	640	0.08198		256	0.32745	640	0.19671		3840	0.23463	2579.22	0.25197
257	0.18053	642.5	0.08178		257	0.32826	642.5	0.19626		3855	0.23463	2589.29	0.25161
258	0.17528	645	0.08157		258	0.33085	645	0.19582		3870	0.23256	2599.37	0.25125
259	0.17945	647.5	0.08137		259	0.32777	647.5	0.19537		3885	0.22015	2609.44	0.2509
260	0.17491	650	0.08117		260	0.32356	650	0.19493		3900	0.22221	2619.52	0.25056
261	0.18108	652.5	0.08097		261	0.32161	652.5	0.19449		3915	0.24704	2629.59	0.25021
262	0.18108	655	0.08077		262	0.31789	655	0.19406		3930	0.25324	2639.67	0.24988
263	0.17945	657.5	0.08058		263	0.32291	657.5	0.19362		3945	0.21187	2649.74	0.24954
264	0.17999	660	0.08038		264	0.32404	660	0.19319		3960	0.21808	2659.82	0.24921
265	0.1731	662.5	0.08019		265	0.32664	662.5	0.19276		3975	0.22635	2669.89	0.24889
266	0.18434	665	0.08		266	0.33684	665	0.19234		3990	0.25117	2679.97	0.24857
267	0.17818	667.5	0.07981		267	0.32858	667.5	0.19192		4005	0.22842	2690.05	0.24825
268	0.18525	670	0.07962		268	0.32242	670	0.1915		4020	0.23669	2700.12	0.24793
269	0.17473	672.5	0.07943		269	0.32631	672.5	0.19108		4035	0.23049	2710.2	0.24762
270	0.17655	675	0.07924		270	0.32097	675	0.19066		4050	0.2429	2720.27	0.24732
271	0.17074	677.5	0.07906		271	0.30752	677.5	0.19025		4065	0.2429	2730.35	0.24702
272	0.17854	680	0.07887		272	0.31335	680	0.18984		4080	0.23669	2740.42	0.24672
273	0.1751	682.5	0.07869		273	0.31481	682.5	0.18943		4095	0.22221	2750.5	0.24642
274	0.17963	685	0.07851		274	0.32064	685	0.18902		4110	0.24497	2760.57	0.24613
275	0.17419	687.5	0.07833		275	0.31416	687.5	0.18862		4125	0.24911	2770.65	0.24584
276	0.16114	690	0.07815		276	0.31043	690	0.18822		4140	0.21601	2780.72	0.24556
277	0.1789	692.5	0.07797		277	0.32016	692.5	0.18782		4155	0.2429	2790.8	0.24528
278	0.17383	695	0.0778		278	0.32323	695	0.18742		4170	0.23049	2800.87	0.245
279	0.16875	697.5	0.07762		279	0.31497	697.5	0.18703		4185	0.23049	2810.95	0.24473
280	0.16948	700	0.07745		280	0.30849	700	0.18663		4200	0.22842	2821.02	0.24446
281	0.16331	702.5	0.07728		281	0.30087	702.5	0.18624		4215	0.23256	2831.1	0.24419
282	0.16857	705	0.0771		282	0.308	705	0.18586		4230	0.25117	2841.17	0.24393
283	0.17836	707.5	0.07693		283	0.31092	707.5	0.18547		4245	0.24497	2851.25	0.24366
284	0.17401	710	0.07676		284	0.30865	710	0.18509		4260	0.24497	2861.32	0.24341
285	0.17383	712.5	0.0766		285	0.31643	712.5	0.1847		4275	0.22015	2871.4	0.24315
286	0.16984	715	0.07643		286	0.30671	715	0.18432		4290	0.23669	2881.47	0.2429
287	0.17673	717.5	0.07626		287	0.30914	717.5	0.18395		4305	0.23876	2891.55	0.24265
288	0.16531	720	0.0761		288	0.30655	720	0.18357		4320	0.23463	2901.62	0.24241
289	0.1615	722.5	0.07593		289	0.3106	722.5	0.1832		4335	0.23049	2911.7	0.24217
290	0.17002	725	0.07577		290	0.31821	725	0.18282		4350	0.25738	2921.77	0.24193
291	0.17129	727.5	0.07561		291	0.3127	727.5	0.18245		4365	0.23463	2931.85	0.24169
292	0.17111	730	0.07545		292	0.30979	730	0.18209		4380	0.2036	2941.92	0.24146
293	0.17274	732.5	0.07529		293	0.31724	732.5	0.18172		4395	0.23669	2952	0.24123
294	0.15552	735	0.07513		294	0.31319	735	0.18135		4410	0.21187	2962.07	0.241
295	0.17093	737.5	0.07497		295	0.29747	737.5	0.18099		4425	0.26152	2972.15	0.24077
296	0.15751	740	0.07482		296	0.30363	740	0.18063		4440	0.22635	2982.22	0.24055
297	0.15933	742.5	0.07466		297	0.29164	742.5	0.18027		4455	0.22428	2992.3	0.24033
298	0.16168	745	0.0745		298	0.30266	745	0.17991		4470	0.23876	3002.37	0.24012
299	0.16204	747.5	0.07435		299	0.29812	747.5	0.17956		4485	0.25531	3012.45	0.2399
300	0.16078	750	0.0742		300	0.30217	750	0.17921		4500	0.22428	3022.52	0.23969
301	0.16929	752.5	0.07405		301	0.31189	752.5	0.17885		4515	0.22221	3032.6	0.23948
302	0.16005	755	0.07389		302	0.29877	755	0.1785		4530	0.25738	3042.67	0.23927
303	0.16911	757.5	0.07374		303	0.30995	757.5	0.17815		4545	0.21808	3052.75	0.23907
304	0.16277	760	0.07359		304	0.30136	760	0.17781		4560	0.24497	3062.82	0.23887
305	0.15606	762.5	0.07345		305	0.29569	762.5	0.17746		4575	0.22015	3072.9	0.23867
306	0.16349	765	0.0733		306	0.29731	765	0.17712		4590	0.28841	3082.97	0.23847
307	0.16368	767.5	0.07315		307	0.29893	767.5	0.17678		4605	0.2098	3093.05	0.23828
308	0.1557	770	0.073		308	0.28078	770	0.17644		4620	0.19739	3103.12	0.23809
309	0.16132	772.5	0.07286		309	0.30314	772.5	0.1761		4635	0.21808	3113.2	0.2379
310	0.16875	775	0.07271		310	0.2931	775	0.17576		4650	0.23876	3123.27	0.23771
311	0.15806	777.5	0.07257		311	0.2918	777.5	0.17543		4665	0.23256	3133.35	0.23753
312	0.15751	780	0.07243		312	0.29294	780	0.17509		4680	0.23876	3143.42	0.23734
313	0.15044	782.5	0.07229		313	0.29423	782.5	0.17476		4695	0.20567	3153.5	0.23716
314	0.16513	785	0.07214		314	0.2931	785	0.17443		4710	0.18705	3163.57	0.23699
315	0.16893	787.5	0.072		315	0.28338	787.5	0.1741		4725	0.23876	3173.65	0.23681
316	0.15552	790	0.07186		316	0.30104	790	0.17377		4740	0.22428	3183.72	0.23664
317	0.16494	792.5	0.07173		317	0.28791	792.5	0.17344		4755	0.23463	3193.8	0.23646
318	0.15751	795	0.07159		318	0.27884	795	0.17312		4770	0.21808	3203.87	0.23629
319	0.15099	797.5	0.07145		319	0.28127	797.5	0.17279		4785	0.23049	3213.95	0.23613
320	0.16059	800	0.07131		320	0.29051	800	0.17247		4800	0.24083	3224.02	0.23596
321	0.15896	802.5	0.07118		321	0.28159	802.5	0.17215		4815	0.2098	3234.1	0.2358
322	0.14374	805	0.07104		322	0.29958	805	0.17183		4830	0.23876	3244.17	0.23564
323	0.15425	807.5	0.07091		323	0.29294	807.5	0.17151		4845	0.22015	3254.25	0.23548
324	0.15643	810	0.07077		324	0.28224	810	0.1712		4860	0.27186	3264.32	0.23532
325	0.16023	812.5	0.07064		325	0.28953	812.5	0.17088		4875	0.23463	3274.4	0.23516
326	0.14773	815	0.07051		326	0.27868	815	0.17057		4890	0.21601	3284.47	0.23501
327	0.15334	817.5	0.07038		327	0.2769	817.5	0.17026		4905	0.20153	3294.55	0.23486
328	0.15298	820	0.07024		328	0.28078	820	0.16994		4920	0.2036	3304.62	0.23471
329	0.15896	822.5	0.07011		329	0.28127	822.5	0.16963		4935	0.25117	3314.7	0.23456
330	0.15606	825	0.06998		330	0.28613	825	0.16933		4950	0.23049	3324.77	0.23442
331	0.14936	827.5	0.06985		331	0.28046	827.5	0.16902		4965	0.23669	3334.85	0.23427
332	0.15769	830	0.06973		332	0.28386	830	0.16871		4980	0.21187	3344.92	0.23413
333	0.16676	832.5	0.0696		333	0.28159	832.5	0.16841		4995	0.21808	3355	0.23399
334	0.15987	835	0.06947		334	0.28127	835	0.1681		5010	0.22221	3365.08	0.23385
335	0.15987	837.5	0.06934		335	0.27803	837.5	0.1678		5025	0.21808	3375.15	0.23371
336	0.14863	840	0.06922		336	0.28419	840	0.1675		5040	0.21394	3385.23	0.23357
337	0.15226	842.5	0.06909		337	0.28111	842.5	0.1672		5055	0.23256	3395.3	0.23344
338	0.15353	845	0.06897		338	0.27528	845	0.1669		5070	0.20153	3405.38	0.23331
339	0.15334	847.5	0.06884		339	0.28078	847.5	0.1666		5085	0.23049	3415.45	0.23318
340	0.14918	850	0.06872		340	0.27933	850	0.16631		5100	0.21808	3425.53	0.23305
341	0.14102	852.5	0.0686		341	0.27155	852.5	0.16601		5115	0.24083	3435.6	0.23292
342	0.15661	855	0.06847		342	0.27754	855	0.16572		5130	0.23876	3445.68	0.23279
343	0.14718	857.5	0.06835		343	0.26928	857.5	0.16543		5145	0.23876	3455.75	0.23267
344	0.15479	860	0.06823		344	0.26636	860	0.16513		5160	0.18498	3465.83	0.23255
345	0.14138	862.5	0.06811		345	0.27414	862.5	0.16484		5175	0.25945	3475.9	0.23242
346	0.15081	865	0.06799		346	0.28224	865	0.16455		5190	0.19532	3485.98	0.2323
347	0.15624	867.5	0.06787		347	0.27852	867.5	0.16427		5205	0.24083	3496.05	0.23219
348	0.15878	870	0.06775		348	0.2743	870	0.16398		5220	0.23669	3506.13	0.23207
349	0.15788	872.5	0.06763		349	0.27203	872.5	0.16369		5235	0.22221	3516.2	0.23195
350	0.15842	875	0.06751		350	0.27463	875	0.16341		5250	0.22015	3526.28	0.23184
351	0.14483	877.5	0.06739		351	0.26944	877.5	0.16312		5265	0.20153	3536.35	0.23173
352	0.14736	880	0.06728		352	0.27738	880	0.16284		5280	0.21808	3546.43	0.23161
353	0.14229	882.5	0.06716		353	0.26766	882.5	0.16256		5295	0.22635	3556.5	0.2315
354	0.14754	885	0.06705		354	0.27933	885	0.16228		5310	0.23049	3566.58	0.2314
355	0.14664	887.5	0.06693		355	0.26604	887.5	0.162		5325	0.20773	3576.65	0.23129
356	0.14646	890	0.06681		356	0.28111	890	0.16172		5340	0.23669	3586.73	0.23118
357	0.14609	892.5	0.0667		357	0.27301	892.5	0.16144		5355	0.22221	3596.8	0.23108
358	0.15117	895	0.06659		358	0.26896	895	0.16117		5370	0.21808	3606.88	0.23097
359	0.1441	897.5	0.06647		359	0.2675	897.5	0.16089		5385	0.18912	3616.95	0.23087
360	0.147	900	0.06636		360	0.28192	900	0.16062		5400	0.19946	3627.03	0.23077
361	0.14229	902.5	0.06625		361	0.25843	902.5	0.16034		5415	0.23256	3637.1	0.23067
362	0.13975	905	0.06613		362	0.27187	905	0.16007		5430	0.21808	3647.18	0.23057
363	0.14591	907.5	0.06602		363	0.27139	907.5	0.1598		5445	0.21601	3657.25	0.23047
364	0.14464	910	0.06591		364	0.26555	910	0.15953		5460	0.23669	3667.33	0.23038
365	0.14646	912.5	0.0658		365	0.26798	912.5	0.15926		5475	0.21187	3677.4	0.23028
366	0.14102	915	0.06569		366	0.25535	915	0.15899		5490	0.22635	3687.48	0.23019
367	0.13739	917.5	0.06558		367	0.26442	917.5	0.15872		5505	0.22842	3697.55	0.2301
368	0.13667	920	0.06547		368	0.27009	920	0.15846		5520	0.23049	3707.63	0.23
369	0.13939	922.5	0.06536		369	0.25988	922.5	0.15819		5535	0.21601	3717.7	0.22991
370	0.14936	925	0.06525		370	0.2722	925	0.15793		5550	0.24911	3727.78	0.22982
371	0.13902	927.5	0.06515		371	0.26345	927.5	0.15766		5565	0.22428	3737.85	0.22974
372	0.13612	930	0.06504		372	0.26134	930	0.1574		5580	0.21394	3747.93	0.22965
373	0.14392	932.5	0.06493		373	0.2594	932.5	0.15714		5595	0.21394	3758	0.22956
374	0.13902	935	0.06482		374	0.24854	935	0.15688		5610	0.24083	3768.08	0.22948
375	0.13739	937.5	0.06472		375	0.25632	937.5	0.15662		5625	0.2429	3778.15	0.22939
376	0.14247	940	0.06461		376	0.26766	940	0.15636		5640	0.24497	3788.23	0.22931
377	0.13993	942.5	0.06451		377	0.26167	942.5	0.1561		5655	0.18912	3798.3	0.22923
378	0.13866	945	0.0644		378	0.25049	945	0.15584		5670	0.24704	3808.38	0.22915
379	0.14428	947.5	0.0643		379	0.26393	947.5	0.15559		5685	0.22221	3818.45	0.22907
380	0.12942	950	0.06419		380	0.25907	950	0.15533		5700	0.21601	3828.53	0.22899
381	0.13794	952.5	0.06409		381	0.2675	952.5	0.15508		5715	0.21394	3838.6	0.22891
382	0.13612	955	0.06398		382	0.26523	955	0.15482		5730	0.20153	3848.68	0.22883
383	0.14301	957.5	0.06388		383	0.26523	957.5	0.15457		5745	0.21601	3858.75	0.22876
384	0.13612	960	0.06378		384	0.25891	960	0.15432		5760	0.20153	3868.83	0.22868
385	0.13721	962.5	0.06368		385	0.25437	962.5	0.15407		5775	0.22842	3878.9	0.22861
386	0.13939	965	0.06357		386	0.26037	965	0.15382		5790	0.21601	3888.98	0.22853
387	0.13268	967.5	0.06347		387	0.25551	967.5	0.15357		5805	0.28841	3899.05	0.22846
388	0.13431	970	0.06337		388	0.25762	970	0.15332		5820	0.20773	3909.13	0.22839
389	0.13685	972.5	0.06327		389	0.26183	972.5	0.15307		5835	0.24083	3919.2	0.22832
390	0.13431	975	0.06317		390	0.25583	975	0.15282		5850	0.24704	3929.28	0.22825
391	0.13866	977.5	0.06307		391	0.25032	977.5	0.15257		5865	0.20773	3939.35	0.22818
392	0.13431	980	0.06297		392	0.25762	980	0.15233		5880	0.22015	3949.43	0.22811
393	0.13467	982.5	0.06287		393	0.2594	982.5	0.15208		5895	0.22221	3959.5	0.22805
394	0.13413	985	0.06277		394	0.25259	985	0.15184		5910	0.19739	3969.58	0.22798
395	0.13703	987.5	0.06267		395	0.25502	987.5	0.1516		5925	0.21187	3979.65	0.22791
396	0.13757	990	0.06258		396	0.25859	990	0.15135		5940	0.21394	3989.73	0.22785
397	0.13739	992.5	0.06248		397	0.24498	992.5	0.15111		5955	0.23049	3999.8	0.22778
398	0.11655	995	0.06238		398	0.24482	995	0.15087		5970	0.18705	4009.88	0.22772
399	0.12833	997.5	0.06228		399	0.25178	997.5	0.15063		5985	0.2098	4019.95	0.22766
400	0.1354	1000	0.06219		400	0.26102	1000	0.15039		6000	0.2098	4030.03	0.2276
401	0.14464	1002.5	0.06209		401	0.24109	1002.5	0.15015		6015	0.23049	4040.11	0.22754
402	0.12797	1005	0.06199		402	0.25567	1005	0.14992		6030	0.22221	4050.18	0.22748
403	0.12579	1007.5	0.0619		403	0.26312	1007.5	0.14968		6045	0.23463	4060.26	0.22742
404	0.13486	1010	0.0618		404	0.24806	1010	0.14944		6060	0.22635	4070.33	0.22736
405	0.1238	1012.5	0.06171		405	0.25697	1012.5	0.14921		6075	0.22635	4080.41	0.2273
406	0.14265	1015	0.06161		406	0.24482	1015	0.14897		6090	0.22221	4090.48	0.22724
407	0.13685	1017.5	0.06152		407	0.23995	1017.5	0.14874		6105	0.22428	4100.56	0.22718
408	0.13594	1020	0.06142		408	0.25356	1020	0.14851		6120	0.18705	4110.63	0.22713
409	0.14319	1022.5	0.06133		409	0.25113	1022.5	0.14827		6135	0.20153	4120.71	0.22707
410	0.14156	1025	0.06124		410	0.25227	1025	0.14804		6150	0.23876	4130.78	0.22702
411	0.13141	1027.5	0.06114		411	0.23736	1027.5	0.14781		6165	0.19946	4140.86	0.22696
412	0.12362	1030	0.06105		412	0.24352	1030	0.14758		6180	0.21394	4150.93	0.22691
413	0.13341	1032.5	0.06096		413	0.25454	1032.5	0.14735		6195	0.19739	4161.01	0.22686
414	0.13757	1035	0.06087		414	0.25178	1035	0.14712		6210	0.2036	4171.08	0.22681
415	0.12942	1037.5	0.06077		415	0.2406	1037.5	0.14689		6225	0.22221	4181.16	0.22676
416	0.13848	1040	0.06068		416	0.23671	1040	0.14666		6240	0.19739	4191.23	0.2267
417	0.13359	1042.5	0.06059		417	0.23704	1042.5	0.14644		6255	0.23463	4201.31	0.22665
418	0.13014	1045	0.0605		418	0.23833	1045	0.14621		6270	0.21601	4211.38	0.2266
419	0.12942	1047.5	0.06041		419	0.23801	1047.5	0.14599		6285	0.21601	4221.46	0.22656
420	0.12996	1050	0.06032		420	0.23461	1050	0.14576		6300	0.23256	4231.53	0.22651
421	0.13486	1052.5	0.06023		421	0.2534	1052.5	0.14554		6315	0.21808	4241.61	0.22646
422	0.12525	1055	0.06014		422	0.23315	1055	0.14531		6330	0.19739	4251.68	0.22641
423	0.13522	1057.5	0.06005		423	0.23315	1057.5	0.14509		6345	0.22015	4261.76	0.22637
424	0.12525	1060	0.05996		424	0.24725	1060	0.14487		6360	0.25324	4271.83	0.22632
425	0.12235	1062.5	0.05987		425	0.24579	1062.5	0.14465		6375	0.22428	4281.91	0.22627
426	0.12851	1065	0.05978		426	0.24174	1065	0.14443		6390	0.24083	4291.98	0.22623
427	0.1296	1067.5	0.0597		427	0.23445	1067.5	0.14421		6405	0.21187	4302.06	0.22619
428	0.13359	1070	0.05961		428	0.23445	1070	0.14399		6420	0.23876	4312.13	0.22614
429	0.12942	1072.5	0.05952		429	0.25713	1072.5	0.14377		6435	0.18705	4322.21	0.2261
430	0.1325	1075	0.05943		430	0.22797	1075	0.14355		6450	0.23049	4332.28	0.22606
431	0.13377	1077.5	0.05934		431	0.23963	1077.5	0.14333		6465	0.23876	4342.36	0.22601
432	0.13322	1080	0.05926		432	0.2466	1080	0.14312		6480	0.25945	4352.43	0.22597
433	0.12688	1082.5	0.05917		433	0.22586	1082.5	0.1429		6495	0.22015	4362.51	0.22593
434	0.12779	1085	0.05908		434	0.2338	1085	0.14268		6510	0.21808	4372.58	0.22589
435	0.13939	1087.5	0.059		435	0.23688	1087.5	0.14247		6525	0.21187	4382.66	0.22585
436	0.13866	1090	0.05891		436	0.23445	1090	0.14225		6540	0.21601	4392.73	0.22581
437	0.13123	1092.5	0.05883		437	0.22845	1092.5	0.14204		6555	0.24083	4402.81	0.22577
438	0.12452	1095	0.05874		438	0.23607	1095	0.14183		6570	0.23669	4412.88	0.22573
439	0.12597	1097.5	0.05866		439	0.23153	1097.5	0.14162		6585	0.22842	4422.96	0.22569
440	0.1296	1100	0.05857		440	0.22715	1100	0.1414		6600	0.19739	4433.03	0.22566
441	0.12253	1102.5	0.05849		441	0.23866	1102.5	0.14119		6615	0.22428	4443.11	0.22562
442	0.13304	1105	0.0584		442	0.24206	1105	0.14098		6630	0.21601	4453.18	0.22558
443	0.12652	1107.5	0.05832		443	0.22764	1107.5	0.14077		6645	0.20773	4463.26	0.22555
444	0.12597	1110	0.05824		444	0.23979	1110	0.14056		6660	0.22015	4473.33	0.22551
445	0.12434	1112.5	0.05815		445	0.23655	1112.5	0.14035		6675	0.19119	4483.41	0.22547
446	0.13232	1115	0.05807		446	0.22327	1115	0.14015		6690	0.23669	4493.48	0.22544
447	0.12706	1117.5	0.05799		447	0.2304	1117.5	0.13994		6705	0.25738	4503.56	0.2254
448	0.12616	1120	0.0579		448	0.23574	1120	0.13973		6720	0.25117	4513.63	0.22537
449	0.12561	1122.5	0.05782		449	0.23445	1122.5	0.13952		6735	0.20773	4523.71	0.22534
450	0.118	1125	0.05774		450	0.23266	1125	0.13932		6750	0.20773	4533.78	0.2253
451	0.1209	1127.5	0.05766		451	0.22294	1127.5	0.13911		6765	0.20153	4543.86	0.22527
452	0.12634	1130	0.05758		452	0.2359	1130	0.13891		6780	0.20567	4553.93	0.22524
453	0.13341	1132.5	0.0575		453	0.22586	1132.5	0.1387		6795	0.22015	4564.01	0.22521
454	0.13214	1135	0.05741		454	0.22634	1135	0.1385		6810	0.20773	4574.08	0.22517
455	0.12543	1137.5	0.05733		455	0.23347	1137.5	0.1383		6825	0.2036	4584.16	0.22514
456	0.118	1140	0.05725		456	0.23153	1140	0.1381		6840	0.25324	4594.23	0.22511
457	0.12942	1142.5	0.05717		457	0.23007	1142.5	0.13789		6855	0.21808	4604.31	0.22508
458	0.11981	1145	0.05709		458	0.22391	1145	0.13769		6870	0.21601	4614.38	0.22505
459	0.12761	1147.5	0.05701		459	0.23023	1147.5	0.13749		6885	0.25117	4624.46	0.22502
460	0.12108	1150	0.05693		460	0.22035	1150	0.13729		6900	0.23463	4634.53	0.22499
461	0.12416	1152.5	0.05685		461	0.22715	1152.5	0.13709		6915	0.22428	4644.61	0.22496
462	0.13087	1155	0.05677		462	0.23364	1155	0.13689		6930	0.2036	4654.68	0.22493
463	0.11872	1157.5	0.0567		463	0.221	1157.5	0.1367		6945	0.21187	4664.76	0.2249
464	0.12307	1160	0.05662		464	0.23234	1160	0.1365		6960	0.23876	4674.83	0.22488
465	0.11836	1162.5	0.05654		465	0.22003	1162.5	0.1363		6975	0.22221	4684.91	0.22485
466	0.12452	1165	0.05646		466	0.2231	1165	0.1361		6990	0.20567	4694.98	0.22482
467	0.12579	1167.5	0.05638		467	0.21841	1167.5	0.13591		7005	0.23049	4705.06	0.22479
468	0.12579	1170	0.0563		468	0.22667	1170	0.13571		7020	0.19325	4715.14	0.22477
469	0.11474	1172.5	0.05623		469	0.23607	1172.5	0.13552		7035	0.18705	4725.21	0.22474
470	0.12398	1175	0.05615		470	0.22699	1175	0.13532		7050	0.22428	4735.29	0.22472
471	0.11927	1177.5	0.05607		471	0.23185	1177.5	0.13513		7065	0.22842	4745.36	0.22469
472	0.12434	1180	0.056		472	0.21922	1180	0.13494		7080	0.22842	4755.44	0.22466
473	0.12072	1182.5	0.05592		473	0.20982	1182.5	0.13474		7095	0.20773	4765.51	0.22464
474	0.12072	1185	0.05584		474	0.22845	1185	0.13455		7110	0.23049	4775.59	0.22461
475	0.12017	1187.5	0.05577		475	0.21403	1187.5	0.13436		7125	0.24911	4785.66	0.22459
476	0.12217	1190	0.05569		476	0.23185	1190	0.13417		7140	0.20773	4795.74	0.22457
477	0.12162	1192.5	0.05561		477	0.21889	1192.5	0.13398		7155	0.21808	4805.81	0.22454
478	0.11256	1195	0.05554		478	0.21387	1195	0.13379		7170	0.19325	4815.89	0.22452
479	0.11075	1197.5	0.05546		479	0.2257	1197.5	0.1336		7185	0.23049	4825.96	0.22449
480	0.12362	1200	0.05539		480	0.21662	1200	0.13341		7200	0.23049	4836.04	0.22447
481	0.11619	1202.5	0.05531		481	0.21225	1202.5	0.13322		7215	0.23463	4846.11	0.22445
482	0.11601	1205	0.05524		482	0.22197	1205	0.13303		7230	0.22015	4856.19	0.22443
483	0.12235	1207.5	0.05516		483	0.21808	1207.5	0.13284		7245	0.23256	4866.26	0.2244
484	0.11709	1210	0.05509		484	0.2304	1210	0.13266		7260	0.2429	4876.34	0.22438
485	0.11202	1212.5	0.05502		485	0.22359	1212.5	0.13247		7275	0.24911	4886.41	0.22436
486	0.11999	1215	0.05494		486	0.215	1215	0.13228		7290	0.21601	4896.49	0.22434
487	0.12398	1217.5	0.05487		487	0.22035	1217.5	0.1321		7305	0.22221	4906.56	0.22432
488	0.11872	1220	0.05479		488	0.22262	1220	0.13191		7320	0.21394	4916.64	0.2243
489	0.11129	1222.5	0.05472		489	0.20982	1222.5	0.13173		7335	0.2098	4926.71	0.22428
490	0.11818	1225	0.05465		490	0.22067	1225	0.13154		7350	0.19946	4936.79	0.22426
491	0.10803	1227.5	0.05458		491	0.21711	1227.5	0.13136		7365	0.2098	4946.86	0.22424
492	0.12471	1230	0.0545		492	0.23137	1230	0.13118		7380	0.21394	4956.94	0.22422
493	0.12181	1232.5	0.05443		493	0.2304	1232.5	0.131		7395	0.22015	4967.01	0.2242
494	0.11963	1235	0.05436		494	0.22294	1235	0.13081		7410	0.20567	4977.09	0.22418
495	0.12181	1237.5	0.05429		495	0.22553	1237.5	0.13063		7425	0.23049	4987.16	0.22416
496	0.11727	1240	0.05422		496	0.22505	1240	0.13045		7440	0.21808	4997.24	0.22414
497	0.1122	1242.5	0.05414		497	0.20172	1242.5	0.13027		7455	0.21394	5007.31	0.22412
498	0.11582	1245	0.05407		498	0.21225	1245	0.13009		7470	0.2036	5017.39	0.2241
499	0.11383	1247.5	0.054		499	0.21095	1247.5	0.12991		7485	0.2036	5027.46	0.22408
500	0.11746	1250	0.05393		500	0.21371	1250	0.12973		7500	0.20153	5037.54	0.22406
501	0.11002	1252.5	0.05386		501	0.21306	1252.5	0.12955		7515	0.27186	5047.61	0.22405
502	0.12724	1255	0.05379		502	0.2197	1255	0.12937		7530	0.20153	5057.69	0.22403
503	0.11582	1257.5	0.05372		503	0.20917	1257.5	0.1292		7545	0.19739	5067.76	0.22401
504	0.12199	1260	0.05365		504	0.21111	1260	0.12902		7560	0.22015	5077.84	0.22399
505	0.11854	1262.5	0.05358		505	0.21598	1262.5	0.12884		7575	0.24911	5087.91	0.22398
506	0.11184	1265	0.05351		506	0.22959	1265	0.12867		7590	0.24497	5097.99	0.22396
507	0.11256	1267.5	0.05344		507	0.21873	1267.5	0.12849		7605	0.23049	5108.06	0.22394
508	0.11129	1270	0.05337		508	0.23104	1270	0.12831		7620	0.22428	5118.14	0.22393
509	0.11601	1272.5	0.0533		509	0.20561	1272.5	0.12814		7635	0.19739	5128.21	0.22391
510	0.11709	1275	0.05323		510	0.21824	1275	0.12797		7650	0.2036	5138.29	0.2239
511	0.11782	1277.5	0.05316		511	0.20172	1277.5	0.12779		7665	0.21394	5148.36	0.22388
512	0.11002	1280	0.05309		512	0.21549	1280	0.12762		7680	0.22221	5158.44	0.22386
513	0.11709	1282.5	0.05303		513	0.20285	1282.5	0.12744		7695	0.22842	5168.51	0.22385
514	0.11582	1285	0.05296		514	0.20901	1285	0.12727		7710	0.19119	5178.59	0.22383
515	0.11292	1287.5	0.05289		515	0.20706	1287.5	0.1271		7725	0.21808	5188.66	0.22382
516	0.11002	1290	0.05282		516	0.20642	1290	0.12693		7740	0.2036	5198.74	0.2238
517	0.12054	1292.5	0.05275		517	0.21468	1292.5	0.12676		7755	0.22635	5208.81	0.22379
518	0.11202	1295	0.05269		518	0.21565	1295	0.12659		7770	0.22221	5218.89	0.22377
519	0.11528	1297.5	0.05262		519	0.21273	1297.5	0.12642		7785	0.2098	5228.96	0.22376
520	0.11383	1300	0.05255		520	0.2163	1300	0.12625		7800	0.22221	5239.04	0.22375
521	0.12108	1302.5	0.05248		521	0.21095	1302.5	0.12608		7815	0.2429	5249.11	0.22373
522	0.1064	1305	0.05242		522	0.20998	1305	0.12591		7830	0.19739	5259.19	0.22372
523	0.10676	1307.5	0.05235		523	0.20334	1307.5	0.12574		7845	0.2036	5269.26	0.22371
524	0.1209	1310	0.05228		524	0.2069	1310	0.12557		7860	0.2036	5279.34	0.22369
525	0.10712	1312.5	0.05222		525	0.2048	1312.5	0.1254		7875	0.23256	5289.41	0.22368
526	0.11419	1315	0.05215		526	0.20998	1315	0.12524		7890	0.20153	5299.49	0.22367
527	0.10912	1317.5	0.05209		527	0.19848	1317.5	0.12507		7905	0.23049	5309.56	0.22365
528	0.11528	1320	0.05202		528	0.20107	1320	0.1249		7920	0.22221	5319.64	0.22364
529	0.10966	1322.5	0.05195		529	0.20739	1322.5	0.12474		7935	0.21187	5329.71	0.22363
530	0.11709	1325	0.05189		530	0.20544	1325	0.12457		7950	0.22842	5339.79	0.22361
531	0.12036	1327.5	0.05182		531	0.21079	1327.5	0.12441		7965	0.22635	5349.86	0.2236
532	0.11655	1330	0.05176		532	0.20852	1330	0.12424		7980	0.19325	5359.94	0.22359
533	0.11619	1332.5	0.05169		533	0.21063	1332.5	0.12408		7995	0.22842	5370.02	0.22358
534	0.10567	1335	0.05163		534	0.20998	1335	0.12391		8010	0.18705	5380.09	0.22357
535	0.11039	1337.5	0.05157		535	0.20625	1337.5	0.12375		8025	0.23256	5390.17	0.22355
536	0.10658	1340	0.0515		536	0.20172	1340	0.12359		8040	0.21394	5400.24	0.22354
537	0.10948	1342.5	0.05144		537	0.2022	1342.5	0.12343		8055	0.22428	5410.32	0.22353
538	0.10785	1345	0.05137		538	0.2048	1345	0.12326		8070	0.21394	5420.39	0.22352
539	0.11437	1347.5	0.05131		539	0.20285	1347.5	0.1231		8085	0.24497	5430.47	0.22351
540	0.10241	1350	0.05125		540	0.19637	1350	0.12294		8100	0.21394	5440.54	0.2235
541	0.10984	1352.5	0.05118		541	0.2035	1352.5	0.12278		8115	0.22428	5450.62	0.22349
542	0.11093	1355	0.05112		542	0.21419	1355	0.12262		8130	0.25117	5460.69	0.22348
543	0.10694	1357.5	0.05106		543	0.20188	1357.5	0.12246		8145	0.21808	5470.77	0.22347
544	0.10767	1360	0.05099		544	0.20787	1360	0.1223		8160	0.24083	5480.84	0.22346
545	0.10767	1362.5	0.05093		545	0.20625	1362.5	0.12214		8175	0.22428	5490.92	0.22344
546	0.11274	1365	0.05087		546	0.20982	1365	0.12198		8190	0.25531	5500.99	0.22343
547	0.10459	1367.5	0.0508		547	0.19783	1367.5	0.12182		8205	0.20773	5511.07	0.22342
548	0.10785	1370	0.05074		548	0.21063	1370	0.12167		8220	0.22428	5521.14	0.22341
549	0.10604	1372.5	0.05068		549	0.19945	1372.5	0.12151		8235	0.21187	5531.22	0.2234
550	0.11274	1375	0.05062		550	0.20512	1375	0.12135		8250	0.23256	5541.29	0.22339
551	0.10821	1377.5	0.05056		551	0.19588	1377.5	0.1212		8265	0.21601	5551.37	0.22339
552	0.10459	1380	0.0505		552	0.18535	1380	0.12104		8280	0.20773	5561.44	0.22338
553	0.11165	1382.5	0.05043		553	0.20366	1382.5	0.12088		8295	0.25117	5571.52	0.22337
554	0.10585	1385	0.05037		554	0.2035	1385	0.12073		8310	0.2098	5581.59	0.22336
555	0.11528	1387.5	0.05031		555	0.20933	1387.5	0.12057		8325	0.22635	5591.67	0.22335
556	0.10912	1390	0.05025		556	0.20399	1390	0.12042		8340	0.17671	5601.74	0.22334
557	0.11401	1392.5	0.05019		557	0.2103	1392.5	0.12026		8355	0.23463	5611.82	0.22333
558	0.10658	1395	0.05013		558	0.20674	1395	0.12011		8370	0.23049	5621.89	0.22332
559	0.11111	1397.5	0.05007		559	0.20431	1397.5	0.11996		8385	0.17464	5631.97	0.22331
560	0.10622	1400	0.05001		560	0.19896	1400	0.1198		8400	0.2098	5642.04	0.2233
561	0.09752	1402.5	0.04995		561	0.20123	1402.5	0.11965		8415	0.20567	5652.12	0.22329
562	0.10712	1405	0.04989		562	0.19475	1405	0.1195		8430	0.22842	5662.19	0.22329
563	0.10332	1407.5	0.04983		563	0.18989	1407.5	0.11935		8445	0.22842	5672.27	0.22328
564	0.10078	1410	0.04977		564	0.20544	1410	0.1192		8460	0.21394	5682.34	0.22327
565	0.11492	1412.5	0.04971		565	0.19443	1412.5	0.11904		8475	0.20773	5692.42	0.22326
566	0.10894	1415	0.04965		566	0.19929	1415	0.11889		8490	0.24083	5702.49	0.22325
567	0.11673	1417.5	0.04959		567	0.20139	1417.5	0.11874		8505	0.22635	5712.57	0.22325
568	0.10531	1420	0.04953		568	0.18859	1420	0.11859		8520	0.23463	5722.64	0.22324
569	0.1064	1422.5	0.04947		569	0.20301	1422.5	0.11844		8535	0.19325	5732.72	0.22323
570	0.10821	1425	0.04941		570	0.18973	1425	0.1183		8550	0.19739	5742.79	0.22322
571	0.11274	1427.5	0.04935		571	0.2048	1427.5	0.11815		8565	0.20773	5752.87	0.22322
572	0.11002	1430	0.0493		572	0.19491	1430	0.118		8580	0.25324	5762.94	0.22321
573	0.10368	1432.5	0.04924		573	0.1941	1432.5	0.11785		8595	0.20567	5773.02	0.2232
574	0.11057	1435	0.04918		574	0.20642	1435	0.1177		8610	0.20567	5783.09	0.22319
575	0.1093	1437.5	0.04912		575	0.20334	1437.5	0.11756		8625	0.22635	5793.17	0.22319
576	0.10585	1440	0.04906		576	0.19864	1440	0.11741		8640	0.19325	5803.24	0.22318
577	0.11401	1442.5	0.04901		577	0.2001	1442.5	0.11726		8655	0.22221	5813.32	0.22317
578	0.11764	1445	0.04895		578	0.19864	1445	0.11712		8670	0.20773	5823.39	0.22317
579	0.1131	1447.5	0.04889		579	0.18924	1447.5	0.11697		8685	0.23256	5833.47	0.22316
580	0.10658	1450	0.04883		580	0.19783	1450	0.11683		8700	0.21394	5843.54	0.22315
581	0.1044	1452.5	0.04878		581	0.20253	1452.5	0.11668		8715	0.22842	5853.62	0.22314
582	0.10295	1455	0.04872		582	0.20188	1455	0.11654		8730	0.22842	5863.69	0.22314
583	0.10495	1457.5	0.04866		583	0.19054	1457.5	0.11639		8745	0.18291	5873.77	0.22313
584	0.09661	1460	0.04861		584	0.19459	1460	0.11625		8760	0.22221	5883.84	0.22313
585	0.11147	1462.5	0.04855		585	0.19232	1462.5	0.1161		8775	0.2036	5893.92	0.22312
586	0.10368	1465	0.04849		586	0.20253	1465	0.11596		8790	0.18705	5903.99	0.22311
587	0.10332	1467.5	0.04844		587	0.2069	1467.5	0.11582		8805	0.2098	5914.07	0.22311
588	0.10857	1470	0.04838		588	0.19767	1470	0.11568		8820	0.23463	5924.14	0.2231
589	0.09933	1472.5	0.04832		589	0.19896	1472.5	0.11553		8835	0.20773	5934.22	0.22309
590	0.10368	1475	0.04827		590	0.1954	1475	0.11539		8850	0.19739	5944.29	0.22309
591	0.0977	1477.5	0.04821		591	0.18211	1477.5	0.11525		8865	0.18498	5954.37	0.22308
592	0.10259	1480	0.04816		592	0.18422	1480	0.11511		8880	0.23669	5964.44	0.22308
593	0.10513	1482.5	0.0481		593	0.19005	1482.5	0.11497		8895	0.23256	5974.52	0.22307
594	0.0986	1485	0.04805		594	0.19038	1485	0.11483		8910	0.24497	5984.59	0.22307
595	0.10531	1487.5	0.04799		595	0.19734	1487.5	0.11469		8925	0.23876	5994.67	0.22306
596	0.11165	1490	0.04794		596	0.19362	1490	0.11455		8940	0.21808	6004.74	0.22305
597	0.09879	1492.5	0.04788		597	0.19329	1492.5	0.11441		8955	0.2098	6014.82	0.22305
598	0.1035	1495	0.04783		598	0.19216	1495	0.11427		8970	0.22015	6024.89	0.22304
599	0.09987	1497.5	0.04777		599	0.20042	1497.5	0.11413		8985	0.2429	6034.97	0.22304
600	0.0986	1500	0.04772		600	0.19313	1500	0.114		9000	0.23256	6045.05	0.22303
601	0.11075	1502.5	0.04766		601	0.18438	1502.5	0.11386		9015	0.2098	6055.12	0.22303
602	0.10223	1505	0.04761		602	0.1894	1505	0.11372		9030	0.2036	6065.2	0.22302
[truncated: 1,798 more rows]

## Sheet: Supplementary Fig. 2
	Ts-Tc		Ts-Tc-simulated
[truncated: 2,245 more rows]

[truncated: 40 more sheets: Supplementary Fig. 4a, Supplementary Fig. 4b, Supplementary Fig. 6, Supplementary Fig. 7a, Supplementary Fig. 7b, Supplementary Fig. 7c, Supplementary Fig. 9a, Supplementary Fig. 9b, Supplementary Fig. 11, Supplementary Fig. 12, Supplementary Fig. 13a, Supplementary Fig. 13b, Supplementary Fig. 13c, Supplementary Fig. 13d, Supplementary Fig. 13e, Supplementary Fig. 13f, Supplementary Fig. 13g, Supplementary Fig. 13h, Supplementary Fig. 15, Supplementary Fig. 16b …]
